# Supplementary material for: COVID-19 vaccine hesitancy among Ethiopian healthcare workers
Source: PLoS One. 2021 Dec 17;16(12):e0261125. doi: 10.1371/journal.pone.0261125 (PMC8682893; doi:10.1371/journal.pone.0261125)
Supplement: S2 File — (XLSX) [file pone.0261125.s002.xlsx]

## Sheet: S2 file. Data set
QuestionnaireID	workinginstitution	N101previouscontactwithCOVIDinfectedpatient	N102contacthistorywithCOVID19familymembers	N103takingcareofCOVIDpositivepatients	N104historyoflabconfirmedCOVID19infection	N201COVID19training	N202willingnesstobevaccinated	N203Whenwillyoutakethevaccine	N204areyouwillingtorecommendthevaccinetopatients	N205yourbeliefaboutCOVID19	N206itispreferabletoaquireimmunitynaturallythanvaccination	N207whatisareyoursourceofinformationaboutCOVIDandvaccines	N208haveyoueverreceivedanyvaccineatyouradultage	N209COVIDvaccinecontainslivevirusesthatmaycauseCOVIDdisease	N2010Gettingvaccinatedisimportanttoprotectthepublic	N2011whichfactorinfluencedyoumosttotakeornottakethevaccine	N301COVID19vaccinesaresafe	N302COVID19vaccinesareeffective	N303AreyouconcernedabouttheefficacyofCOVIDvaccine	N304ifyouranswerfor301and302isYeswhatkindofrisks	N305ThesideeffectsofCOVID19vaccinearenotacceptabletome	N306dontbelieveCOVID19Immunizationwillbenefit	N306Areyouconcernedaboutanyriskwiththevaccine	N307Doyoubelievevaccinesaresafeforyourselffamilyandpublic	N308IhaveamedicalcontradictiontoCOVID19vaccine	N309Doyoutrustsciencetodevelopsafeandeffectivevaccines	N310DoyoutrustministryofhealthtoensureCOVIDvaccineissafe	N302AreyouconcernedaboutthesafetyofCOVIDvaccine	N401howworriedareyoutoyourpersonalhealthduetoyourrole	N402howworriedareyouaboutthepotentialriskofbecominginfected	N403howworriedareyouriskofinfectiontoyourfamily	N501Age	N502Sex	N503Maritalstatus	N504Religion	N505Profession	N506Levelofeducationinhealthscience	N507Primaryworkunit	N508Doyouhaveconfirmedchronicillness	N509Ifyouhavechronicillnesscanyouspecify	agegrp	yearsofexprnce	primaryworkrarea	cotacthxwithfamily	innateversusvaccine	sourceofinformation	vaccinationhx	COVIDvaccinecontainlivevirus	COVIDvaccinesafe
1	1	1	1	2	2	2	3	1	1	2	2	1	1	2	1	3	2	2	1	1	2	3	1	2	3	1	2	1	1	1	1	30	2	1	1	6	2	12	2	#NULL!	2	2	8	1	2	1	1	2	2
2	1	3	3	2	2	2	2	0	1	1	1	1	1	1	1	4	3	3	1	2	3	2	1	3	2	1	2	1	1	1	1	35	1	1	1	1	3	3	2	#NULL!	3	2	2	2	1	1	1	1	2
3	1	3	3	2	2	2	2	0	2	1	2	2	1	2	1	2	3	3	3	3	2	2	1	1	3	2	1	3	2	2	1	24	2	2	1	1	3	3	2	#NULL!	1	1	2	2	2	2	1	2	2
4	1	1	1	1	2	2	1	0	1	2	2	7	2	3	1	5	3	3	3	2	2	2	1	3	2	1	2	3	1	1	1	26	2	2	1	1	3	10	2	#NULL!	2	1	9	1	2	5	2	2	2
5	1	1	1	2	2	1	3	1	4	2	3	3	1	1	1	3	2	2	1	3	2	2	3	2	2	2	2	1	2	1	1	28	2	1	2	1	3	3	2	#NULL!	2	1	2	1	2	1	1	1	2
6	1	1	1	2	1	2	1	0	1	1	1	7	1	3	1	3	1	1	1	2	2	2	1	1	2	1	1	1	2	2	2	29	1	2	1	1	3	3	2	#NULL!	2	1	2	1	1	5	1	2	1
7	1	1	1	1	1	2	1	1	1	1	2	2	1	1	1	4	1	1	3	2	3	2	1	3	2	1	1	3	1	1	1	27	2	2	1	1	3	3	2	#NULL!	2	1	2	1	2	2	1	1	1
8	1	1	1	1	2	2	1	0	1	2	2	1	2	2	1	4	2	1	1	1	2	2	1	3	1	1	3	1	2	2	1	29	1	2	1	1	3	3	2	#NULL!	2	1	2	1	2	1	2	2	2
9	1	1	1	1	2	1	2	1	2	2	1	7	1	2	1	3	2	1	1	2	2	2	1	3	2	1	2	1	2	2	1	28	2	2	1	1	3	3	2	#NULL!	2	1	2	1	1	5	1	2	2
10	1	1	1	1	1	2	1	0	1	2	1	3	2	2	2	4	2	3	2	2	2	2	1	1	2	2	2	1	2	2	1	30	2	1	1	1	4	3	2	#NULL!	2	2	2	1	1	1	2	2	2
11	1	1	2	2	1	2	3	1	2	2	1	1	1	3	3	2	3	3	3	2	2	2	1	3	1	1	2	3	1	1	1	30	1	2	2	2	2	10	2	#NULL!	2	1	9	2	1	1	1	2	2
12	1	1	1	1	2	2	3	1	3	1	1	3	1	2	2	2	2	3	3	2	1	3	3	2	1	3	2	3	1	1	1	40	2	1	3	2	2	10	2	#NULL!	4	2	9	1	1	1	1	2	2
13	1	1	1	1	2	1	5	1	5	1	2	5	1	3	3	5	3	3	3	2	3	2	1	1	2	1	2	3	1	1	1	27	1	2	1	1	3	3	1	9	2	1	2	1	2	3	1	2	2
14	1	1	1	1	1	2	4	1	4	2	1	1	1	1	1	4	2	2	1	1	1	2	1	3	1	2	2	1	1	1	1	29	1	2	1	1	4	10	2	#NULL!	2	1	9	1	1	1	1	1	2
15	1	1	1	1	1	1	1	0	1	2	2	1	1	2	1	3	3	1	1	2	2	2	1	1	2	1	1	1	2	1	1	30	1	2	1	1	3	3	2	#NULL!	2	2	2	1	2	1	1	2	2
16	1	1	2	1	2	2	5	1	1	1	3	1	2	3	2	5	1	1	1	2	2	2	2	3	3	1	1	3	3	3	1	36	1	1	1	2	2	3	2	#NULL!	4	2	2	2	2	1	2	2	1
17	1	1	1	1	1	2	1	0	1	1	2	1	1	3	1	4	3	3	3	1	3	2	1	3	3	1	3	3	2	1	2	27	2	2	1	1	3	3	2	#NULL!	2	1	2	1	2	1	1	2	2
18	1	2	2	2	1	2	1	1	3	2	3	7	1	3	1	4	3	3	1	2	1	2	1	3	1	3	3	1	1	1	1	35	1	1	3	4	5	13	2	#NULL!	3	2	7	2	2	5	1	2	2
19	1	2	2	2	1	2	2	1	2	1	1	1	1	1	1	4	1	1	2	1	2	2	1	1	3	3	3	1	2	2	2	37	1	1	1	4	5	13	2	#NULL!	4	4	7	2	1	1	1	1	1
20	1	1	1	1	2	2	4	1	4	3	3	1	2	3	3	1	2	1	1	1	3	1	1	3	2	3	2	1	1	2	2	28	1	2	1	3	5	8	2	#NULL!	2	1	5	1	2	1	2	2	2
21	1	1	2	2	2	2	3	1	3	1	1	1	1	3	3	4	3	3	1	3	3	3	1	1	3	1	2	1	1	1	1	37	1	2	1	4	2	13	2	#NULL!	4	3	7	2	1	1	1	2	2
22	1	1	1	2	2	2	2	0	2	2	2	5	1	3	1	5	3	3	3	2	3	2	1	1	2	1	3	1	1	1	1	30	2	2	1	1	3	8	2	#NULL!	2	1	5	1	2	3	1	2	2
23	1	1	2	1	2	2	3	1	4	1	2	1	1	1	1	4	3	3	3	2	1	2	1	3	2	3	3	3	2	1	1	26	1	2	1	3	2	8	2	#NULL!	2	1	5	2	2	1	1	1	2
24	1	1	1	1	1	1	1	0	2	2	1	1	2	1	1	4	1	1	1	2	1	2	1	2	1	2	2	1	1	1	1	33	2	1	1	2	2	3	2	#NULL!	3	2	2	1	1	1	2	1	1
25	1	1	2	1	1	2	5	1	3	#NULL!	1	1	1	3	1	3	3	3	1	2	2	2	1	3	2	1	2	1	1	1	1	27	1	2	1	2	5	3	2	#NULL!	2	1	2	2	1	1	1	2	2
26	1	1	1	1	1	2	2	1	2	2	2	1	1	2	3	3	3	1	1	2	2	2	1	3	2	1	1	1	1	1	1	28	2	2	3	1	4	11	2	#NULL!	2	1	9	1	2	1	1	2	2
27	1	1	2	1	2	1	1	0	1	1	2	1	1	1	1	4	3	3	1	2	3	2	1	3	2	1	1	1	2	2	1	29	1	2	1	1	3	2	2	#NULL!	2	1	2	2	2	1	1	1	2
28	1	1	1	1	1	2	4	1	1	1	2	1	2	2	1	4	3	3	3	#NULL!	3	2	1	1	2	1	2	3	2	2	1	34	1	1	1	1	4	6	2	#NULL!	3	1	3	1	2	1	2	2	2
29	1	1	1	2	2	2	3	1	2	2	1	2	1	3	3	3	3	3	3	3	3	1	1	3	3	3	3	3	2	1	1	37	2	2	1	2	2	6	2	#NULL!	4	2	3	1	1	2	1	2	2
30	1	1	1	2	2	2	2	1	3	1	1	1	1	3	1	3	1	1	1	3	3	2	1	3	2	3	3	1	2	2	1	38	2	1	1	2	2	2	2	#NULL!	4	2	2	1	1	1	1	2	1
31	1	1	1	1	2	2	3	1	3	1	2	1	1	1	3	2	3	3	1	1	3	3	1	1	2	3	3	1	2	2	2	29	2	1	1	2	5	6	2	#NULL!	2	2	3	1	2	1	1	1	2
32	1	2	2	2	2	1	2	0	2	1	1	1	1	3	1	4	3	3	1	2	1	2	1	1	3	3	3	1	2	2	2	25	2	2	3	1	#NULL!	11	1	9	1	1	9	2	1	1	1	2	2
33	1	1	2	1	2	2	3	1	3	3	1	4	2	1	1	3	2	3	3	#NULL!	3	2	3	2	2	3	1	3	2	1	2	29	2	1	3	2	2	6	2	#NULL!	2	2	3	2	1	1	2	1	2
34	1	1	1	1	1	2	5	1	2	3	3	6	1	2	1	4	1	1	3	3	2	1	3	1	3	2	1	3	2	2	3	28	2	1	1	2	2	6	2	#NULL!	2	1	3	1	2	4	1	2	1
35	1	1	1	1	2	2	2	1	3	2	1	2	2	3	2	1	3	3	1	1	2	1	2	1	2	1	2	1	1	1	1	27	2	2	3	1	4	6	2	#NULL!	2	1	3	1	1	2	2	2	2
36	1	1	1	2	2	1	1	0	1	1	2	7	1	1	1	4	3	3	1	1	2	2	1	1	2	1	1	1	2	2	2	25	1	2	1	1	3	11	2	#NULL!	1	1	9	1	2	5	1	1	2
37	1	1	1	2	2	2	5	1	2	2	1	3	1	3	1	4	3	3	3	#NULL!	1	2	1	3	2	2	2	3	1	1	2	28	1	2	1	1	4	3	2	#NULL!	2	1	2	1	1	1	1	2	2
38	1	1	1	1	2	2	1	0	1	1	1	1	2	3	1	2	1	1	1	1	1	1	3	1	1	1	1	1	1	1	2	33	1	1	1	3	5	8	2	#NULL!	3	2	5	1	1	1	2	2	1
39	1	1	2	1	2	2	1	0	1	1	3	7	1	2	1	3	1	1	2	2	2	2	1	1	2	1	1	1	2	2	1	29	1	2	1	1	3	2	2	#NULL!	2	1	2	2	2	5	1	2	1
40	1	1	1	1	2	2	3	1	5	2	3	2	1	2	3	4	3	3	1	1	3	2	1	3	2	1	3	1	2	1	1	28	2	1	1	1	3	2	2	#NULL!	2	1	2	1	2	2	1	2	2
41	1	1	1	1	1	1	1	0	1	1	1	2	1	1	1	4	1	1	1	2	1	2	1	1	2	1	2	1	3	2	1	24	1	2	1	3	2	8	2	#NULL!	1	1	5	1	1	2	1	1	1
42	1	1	2	1	2	2	1	0	1	1	2	7	1	2	1	5	1	1	2	#NULL!	1	2	2	1	2	1	1	2	3	3	2	26	1	2	1	1	3	2	2	#NULL!	2	1	2	2	2	5	1	2	1
43	1	1	2	1	2	1	1	0	1	1	2	7	1	2	1	4	1	1	3	#NULL!	2	2	1	1	2	1	1	3	2	2	2	25	1	2	1	1	3	2	2	#NULL!	1	1	2	2	2	5	1	2	1
44	1	1	1	1	1	1	2	1	2	2	1	1	1	1	1	3	3	3	1	2	3	3	1	1	3	3	2	1	2	1	1	28	1	1	1	1	3	8	2	#NULL!	2	1	5	1	1	1	1	1	2
45	1	1	1	2	2	1	5	1	1	1	2	2	2	2	1	3	3	1	2	2	2	2	1	1	2	1	3	3	2	2	1	24	2	1	1	1	3	2	2	#NULL!	1	1	2	1	2	2	2	2	2
46	1	2	1	2	2	2	4	1	4	3	1	2	2	2	2	4	2	2	2	3	2	1	1	2	3	2	2	3	2	2	1	26	2	2	1	2	2	2	2	#NULL!	2	1	2	1	1	2	2	2	2
47	1	1	2	1	2	2	5	1	1	1	1	3	1	2	2	3	3	3	2	#NULL!	3	2	2	3	3	3	3	2	3	2	2	25	1	2	2	2	5	2	2	#NULL!	1	2	2	2	1	1	1	2	2
48	1	1	1	2	2	1	1	0	1	1	2	1	1	2	1	4	2	1	2	2	2	2	3	1	2	1	1	1	1	1	1	28	2	1	3	1	4	8	2	#NULL!	2	2	5	1	2	1	1	2	2
49	1	1	1	2	1	2	5	1	2	1	2	1	1	3	3	4	3	3	3	#NULL!	3	2	1	3	2	1	2	3	2	2	1	27	1	2	1	1	3	8	2	#NULL!	2	1	5	1	2	1	1	2	2
50	1	1	2	2	2	2	5	1	2	2	3	1	2	3	3	3	3	3	1	1	2	3	2	1	3	3	3	1	2	3	2	29	1	1	1	1	3	3	2	#NULL!	2	1	2	2	2	1	2	2	2
51	1	1	2	1	2	1	5	1	2	2	3	2	2	3	3	2	3	3	3	#NULL!	3	3	1	3	1	3	3	3	2	1	1	36	2	1	3	2	2	3	1	2	4	1	2	2	2	2	2	2	2
52	1	1	1	1	1	2	1	0	1	1	1	2	1	1	1	3	3	3	1	2	2	2	1	1	3	1	3	1	1	1	1	25	2	2	2	1	3	3	2	#NULL!	1	1	2	1	1	2	1	1	2
53	1	2	2	2	2	2	4	1	2	3	1	6	1	3	3	4	3	3	3	#NULL!	3	1	1	2	2	2	2	1	2	2	1	21	2	2	1	2	2	11	2	#NULL!	1	1	9	2	1	4	1	2	2
54	1	3	1	2	2	2	2	1	2	2	2	3	2	3	3	1	3	3	1	3	2	2	1	3	2	1	3	1	2	2	2	33	2	2	1	2	2	3	2	#NULL!	3	2	2	1	2	1	2	2	2
55	1	1	1	1	1	1	2	1	2	2	1	1	1	3	1	4	1	1	1	1	2	3	1	1	3	1	3	1	2	1	1	26	2	2	2	2	2	2	2	#NULL!	2	1	2	1	1	1	1	2	1
56	1	1	1	1	1	2	1	0	1	2	2	1	1	3	1	5	3	3	3	2	2	2	1	1	2	1	1	3	1	1	1	29	2	1	1	1	3	11	2	#NULL!	2	1	9	1	2	1	1	2	2
57	1	1	1	1	1	1	1	0	1	2	2	5	1	2	1	2	1	1	2	#NULL!	2	2	1	1	2	1	1	2	2	1	1	28	1	2	5	1	3	2	2	#NULL!	2	1	2	1	2	3	1	2	1
58	1	1	1	1	1	1	2	1	2	2	2	1	1	2	1	5	3	3	1	2	2	2	1	3	2	3	3	1	2	1	1	26	1	2	1	1	3	4	2	#NULL!	2	1	3	1	2	1	1	2	2
59	1	2	2	2	2	2	4	1	2	3	1	1	1	2	2	4	3	3	1	2	2	3	1	2	1	3	3	3	1	1	1	20	2	2	1	2	1	11	2	#NULL!	1	1	9	2	1	1	1	2	2
60	1	3	3	2	2	2	1	0	1	1	1	1	1	1	1	3	1	1	2	2	3	2	1	1	2	1	1	1	2	3	1	23	2	2	2	2	2	1	2	#NULL!	1	1	1	2	1	1	1	1	1
61	1	2	2	2	2	2	2	1	2	2	2	1	1	2	3	4	3	2	3	1	3	2	1	3	2	3	3	3	2	1	1	34	2	1	3	2	2	7	2	#NULL!	3	2	4	2	2	1	1	2	2
62	1	3	1	2	2	2	1	0	1	2	2	3	1	3	2	4	3	3	3	3	2	2	1	1	2	1	1	3	2	1	1	27	2	2	3	2	2	11	2	#NULL!	2	1	9	1	2	1	1	2	2
63	1	1	1	1	2	1	1	1	2	1	2	2	1	2	2	2	3	3	3	2	3	2	1	3	2	3	3	3	2	2	2	30	1	1	1	2	2	2	2	#NULL!	2	1	2	1	2	2	1	2	2
64	1	3	2	1	2	1	3	1	3	3	2	1	2	3	3	1	3	3	3	#NULL!	2	2	1	3	3	1	2	3	1	1	1	35	2	1	1	2	2	2	2	#NULL!	3	1	2	2	2	1	2	2	2
65	1	1	1	1	2	2	3	1	2	1	2	1	1	1	3	4	3	3	1	3	2	3	1	1	2	3	2	1	2	1	1	31	1	2	3	2	2	2	2	#NULL!	3	2	2	1	2	1	1	1	2
66	1	1	2	1	2	1	5	1	5	3	1	3	1	3	2	4	3	3	3	#NULL!	2	3	3	2	1	1	3	3	2	2	2	29	2	1	1	2	2	3	2	#NULL!	2	2	2	2	1	1	1	2	2
67	1	1	1	2	1	2	1	#NULL!	1	1	3	1	1	2	1	2	3	1	1	2	3	2	1	3	2	1	3	1	2	2	1	30	2	2	1	1	3	3	2	#NULL!	2	1	2	1	2	1	1	2	2
68	1	2	2	2	2	2	1	0	1	2	2	3	1	2	1	1	3	3	1	1	1	3	2	1	1	2	1	1	2	2	2	34	1	2	1	4	2	13	2	#NULL!	3	1	7	2	2	1	1	2	2
69	1	1	1	1	1	2	2	0	2	2	1	3	1	1	1	1	1	1	1	1	1	1	1	1	2	1	1	1	1	1	3	28	2	2	1	2	2	2	1	1	2	2	2	1	1	1	1	1	1
70	1	1	1	1	2	2	5	1	2	2	2	1	1	2	1	4	3	3	3	3	3	2	1	1	3	3	2	1	2	2	1	27	1	2	1	2	2	7	2	#NULL!	2	1	4	1	2	1	1	2	2
71	1	1	1	2	1	2	2	1	3	1	3	1	1	1	3	3	3	3	3	3	2	3	3	3	3	3	3	1	1	2	2	32	1	2	2	2	5	14	2	#NULL!	3	1	9	1	2	1	1	1	2
72	1	1	1	1	2	2	3	1	3	2	1	1	1	1	2	4	2	2	3	2	2	1	1	2	2	2	2	1	2	2	1	31	2	1	1	2	5	7	2	#NULL!	3	2	4	1	1	1	1	1	2
73	1	1	1	1	2	2	4	1	3	1	2	1	2	2	1	1	3	3	1	1	3	2	1	3	3	1	3	1	2	2	1	29	2	1	3	6	5	4	2	#NULL!	2	1	3	1	2	1	2	2	2
74	1	1	2	1	2	2	1	#NULL!	1	1	2	1	1	3	1	4	3	3	2	#NULL!	1	2	1	3	2	1	1	2	2	2	2	29	1	2	2	1	3	8	2	#NULL!	2	1	5	2	2	1	1	2	2
75	1	3	2	2	2	2	1	0	2	1	2	7	1	2	1	3	3	3	1	1	2	2	1	2	2	1	2	1	2	2	1	26	1	2	1	6	2	12	2	#NULL!	2	1	8	2	2	5	1	2	2
76	1	2	2	2	2	2	5	1	5	#NULL!	3	3	2	3	3	5	3	3	1	2	3	3	1	2	2	1	3	1	1	1	1	27	2	1	1	6	2	12	2	#NULL!	2	1	8	2	2	1	2	2	2
77	1	3	2	2	2	2	3	1	1	2	#NULL!	1	1	2	3	3	2	2	1	2	3	2	1	3	2	1	2	1	2	2	1	24	2	2	1	6	2	12	2	#NULL!	1	1	8	2	#NULL!	1	1	2	2
78	1	1	1	1	2	2	2	1	2	2	2	3	1	3	1	4	3	1	3	2	3	2	1	1	2	1	1	1	2	2	2	28	1	2	1	1	3	7	2	#NULL!	2	1	4	1	2	1	1	2	2
79	1	1	1	2	2	2	5	1	5	2	3	1	1	3	3	4	3	3	1	1	3	2	2	1	2	1	2	1	2	2	1	26	2	1	3	1	3	8	2	#NULL!	2	1	5	1	2	1	1	2	2
80	1	2	1	2	2	2	2	1	1	1	2	4	1	2	1	5	2	2	1	2	2	1	1	1	2	1	1	1	2	2	2	28	1	2	1	1	4	7	2	#NULL!	2	1	4	1	2	1	1	2	2
81	1	1	1	1	2	2	3	1	5	1	3	3	1	3	1	4	3	3	1	1	3	3	1	1	2	1	3	1	1	2	1	26	2	1	1	6	2	11	2	#NULL!	2	1	9	1	2	1	1	2	2
82	1	1	2	2	2	2	2	1	2	2	1	1	1	2	3	4	2	3	1	2	1	1	1	2	1	1	1	1	1	1	1	29	1	2	1	1	3	2	2	#NULL!	2	1	2	2	1	1	1	2	2
83	1	1	1	1	2	2	2	1	2	2	2	1	2	3	1	3	3	3	3	2	3	2	1	1	2	1	3	1	2	1	1	25	1	2	1	1	3	2	2	#NULL!	1	1	2	1	2	1	2	2	2
84	1	2	1	2	2	1	5	1	5	3	1	7	1	3	3	4	3	3	3	3	3	3	3	3	2	3	3	3	2	2	2	28	2	1	1	7	5	1	2	#NULL!	2	1	1	1	1	5	1	2	2
85	1	1	1	1	2	1	3	1	2	1	2	1	1	1	1	1	2	3	3	4	3	2	1	1	2	1	2	1	1	1	1	29	1	2	1	1	3	2	2	#NULL!	2	1	2	1	2	1	1	1	2
86	1	3	3	2	2	1	2	1	2	1	2	3	1	3	1	4	3	3	1	2	3	3	1	1	3	1	3	1	1	1	1	37	1	1	3	7	2	14	2	#NULL!	4	2	9	2	2	1	1	2	2
87	1	1	1	1	1	1	3	1	5	3	1	6	1	3	3	1	3	3	2	#NULL!	1	1	3	2	1	2	3	2	1	1	1	30	2	1	1	2	5	2	2	#NULL!	2	2	2	1	1	4	1	2	2
88	1	2	2	2	2	2	3	1	5	1	1	1	1	1	3	4	3	3	1	2	2	3	3	3	3	3	3	1	2	2	1	29	2	2	1	6	2	7	2	#NULL!	2	1	4	2	1	1	1	1	2
89	1	1	2	2	2	1	5	1	5	2	3	2	1	3	3	2	3	3	3	3	3	2	3	3	3	3	3	3	1	1	2	32	1	2	1	2	2	7	2	#NULL!	3	2	4	2	2	2	1	2	2
90	1	1	1	1	1	1	1	0	1	2	2	1	1	2	1	3	1	1	1	1	1	2	2	1	1	2	1	1	2	1	1	32	1	1	1	1	3	2	2	#NULL!	3	1	2	1	2	1	1	2	1
91	1	1	2	1	2	1	2	1	1	3	2	2	1	2	3	1	3	3	3	#NULL!	2	2	1	3	2	1	3	3	1	1	2	26	2	2	1	5	2	9	2	#NULL!	2	1	6	2	2	2	1	2	2
92	1	1	1	1	2	1	2	1	2	#NULL!	2	3	1	3	1	3	2	3	1	1	2	2	1	1	2	1	3	1	2	2	2	27	1	2	1	6	2	2	2	#NULL!	2	1	2	1	2	1	1	2	2
93	1	1	1	1	2	1	5	1	5	1	1	2	1	1	1	3	1	3	3	1	1	1	1	1	2	2	1	1	2	1	1	30	1	1	3	2	2	2	2	#NULL!	2	1	2	1	1	2	1	1	1
94	1	1	1	1	2	2	1	0	1	1	2	1	1	2	1	4	3	3	1	3	2	2	1	1	2	1	1	3	1	1	1	26	2	2	3	1	3	11	1	9	2	1	9	1	2	1	1	2	2
95	1	1	1	1	2	2	1	0	1	1	3	1	1	3	1	3	1	3	2	2	3	2	1	1	2	1	1	3	1	1	1	26	1	2	5	1	3	9	1	5	2	1	6	1	2	1	1	2	1
96	1	1	2	1	2	1	5	1	2	1	2	#NULL!	1	2	1	4	3	3	3	2	3	2	1	1	2	1	2	1	2	2	1	25	1	2	1	1	3	2	2	#NULL!	1	1	2	2	2	#NULL!	1	2	2
97	1	1	1	1	2	1	1	0	1	2	2	3	1	1	1	1	2	1	3	#NULL!	2	2	1	1	2	1	2	1	2	2	2	29	1	2	1	1	3	2	2	#NULL!	2	1	2	1	2	1	1	1	2
98	1	1	1	1	1	2	5	1	5	1	1	7	1	2	1	3	3	1	3	#NULL!	2	2	1	3	2	1	2	3	1	2	1	25	2	1	1	1	3	11	2	#NULL!	1	1	9	1	1	5	1	2	2
99	1	1	1	1	2	1	2	1	3	1	1	1	1	2	3	3	2	2	2	#NULL!	1	2	3	3	3	2	2	2	2	2	3	26	1	2	1	2	2	9	2	#NULL!	2	1	6	1	1	1	1	2	2
100	1	1	1	2	2	1	4	1	4	3	2	7	1	1	2	5	2	2	2	#NULL!	2	1	1	2	2	2	2	2	1	1	1	29	1	2	1	2	2	9	2	#NULL!	2	1	6	1	2	5	1	1	2
101	1	1	1	2	1	1	1	1	1	2	1	1	1	1	1	2	1	1	2	2	2	2	2	1	2	1	1	1	2	1	2	28	1	2	1	2	2	1	2	#NULL!	2	1	1	1	1	1	1	1	1
102	1	1	1	1	2	1	5	0	2	2	1	1	2	2	2	2	1	2	3	#NULL!	1	2	2	1	2	1	2	2	1	1	1	30	1	1	1	2	5	9	2	#NULL!	2	2	6	1	1	1	2	2	1
103	1	2	2	2	1	2	1	0	1	1	1	1	1	1	1	3	1	2	1	2	2	1	1	1	1	1	1	1	1	1	1	26	1	2	1	1	3	2	2	#NULL!	2	1	2	2	1	1	1	1	1
104	1	1	1	1	1	2	1	0	2	1	1	2	2	2	1	4	3	3	1	2	3	2	2	3	1	1	1	1	1	1	1	26	2	1	2	1	3	2	2	#NULL!	2	1	2	1	1	2	2	2	2
105	1	3	2	1	2	1	5	1	4	3	3	1	3	3	3	4	3	3	3	#NULL!	2	3	3	3	3	3	3	3	3	3	3	34	1	2	3	2	2	9	2	#NULL!	3	2	6	2	2	1	2	2	2
106	1	1	1	1	2	2	1	0	1	2	1	1	1	2	1	4	1	1	1	2	2	2	1	1	3	1	1	1	1	2	2	53	1	1	1	1	3	3	1	2	7	4	2	1	1	1	1	2	1
107	1	1	1	1	2	2	4	1	4	3	1	5	1	3	3	1	3	3	2	#NULL!	2	1	1	2	3	3	3	2	3	3	3	28	1	1	3	2	2	2	2	#NULL!	2	2	2	1	1	3	1	2	2
108	1	1	1	1	2	2	1	1	3	1	1	2	1	1	1	1	2	2	2	3	2	2	1	2	2	2	2	1	2	2	1	40	2	2	1	2	2	7	2	#NULL!	4	2	4	1	1	2	1	1	2
109	1	1	1	1	1	2	3	1	3	1	1	1	2	1	1	3	3	3	2	2	3	3	1	3	3	3	3	2	2	2	2	27	1	2	1	2	2	9	2	#NULL!	2	2	6	1	1	1	2	1	2
110	1	1	2	1	2	1	4	1	4	#NULL!	1	1	1	2	3	3	3	3	3	#NULL!	1	2	1	1	2	1	2	1	1	1	1	35	1	1	1	2	2	9	2	#NULL!	3	4	6	2	1	1	1	2	2
111	1	1	1	1	2	2	2	1	2	2	1	1	1	3	3	4	3	3	3	2	3	3	3	3	3	3	3	3	1	3	3	30	1	1	5	2	2	9	2	#NULL!	2	2	6	1	1	1	1	2	2
112	1	1	1	1	1	2	3	1	2	1	2	1	2	1	2	4	3	3	2	#NULL!	1	1	1	2	3	2	2	2	2	2	2	27	1	1	1	2	2	9	2	#NULL!	2	2	6	1	2	1	2	1	2
113	1	2	1	1	2	2	3	1	5	3	2	1	1	3	2	4	2	2	3	#NULL!	1	1	1	2	1	2	2	2	3	3	3	45	1	1	1	5	5	9	1	6	5	3	6	1	2	1	1	2	2
114	1	1	1	2	2	2	4	1	5	3	3	3	3	1	3	3	3	3	2	#NULL!	3	3	3	3	3	2	2	2	1	1	1	28	1	2	5	2	2	9	2	#NULL!	2	1	6	1	2	1	2	1	2
115	1	1	2	1	2	1	4	1	4	3	2	6	2	2	2	1	3	3	2	#NULL!	2	3	1	2	2	2	2	2	1	2	1	27	2	2	1	2	2	6	2	#NULL!	2	2	3	2	2	4	2	2	2
116	1	1	1	2	1	2	4	0	1	2	2	1	1	2	3	4	3	3	2	2	1	3	1	3	3	2	2	1	1	1	1	35	2	1	1	2	2	6	2	#NULL!	3	3	3	1	2	1	1	2	2
117	1	3	2	2	2	2	3	1	3	3	1	5	2	3	3	4	3	3	1	1	2	3	1	3	2	3	3	1	2	2	2	30	1	1	3	2	5	6	2	#NULL!	2	2	3	2	1	3	2	2	2
118	1	1	2	1	2	2	3	1	2	2	1	1	1	2	3	4	3	3	1	1	2	3	1	3	3	1	2	1	1	2	1	24	2	2	2	1	3	3	2	#NULL!	1	1	2	2	1	1	1	2	2
119	1	1	1	1	1	1	2	0	2	2	1	7	1	3	1	3	2	2	3	#NULL!	3	1	1	3	2	3	3	3	3	2	2	22	1	2	2	4	1	13	2	#NULL!	1	1	7	1	1	5	1	2	2
120	1	2	2	2	2	2	3	1	4	3	2	6	2	1	2	1	2	2	2	#NULL!	2	2	1	2	2	2	2	2	3	3	3	25	2	2	1	2	1	13	2	#NULL!	1	1	7	2	2	4	2	1	2
121	1	1	1	1	2	1	2	0	1	1	1	1	3	1	1	1	3	3	3	#NULL!	3	3	3	3	3	3	3	3	2	1	1	35	1	1	1	2	2	4	2	#NULL!	3	2	3	1	1	1	2	1	2
122	1	1	1	1	1	2	3	1	2	1	3	1	1	3	3	4	3	3	1	2	1	2	1	3	3	3	3	1	2	2	2	30	1	2	1	2	2	4	2	#NULL!	2	2	3	1	2	1	1	2	2
123	1	1	1	1	1	1	1	0	1	1	1	2	1	1	1	4	2	1	1	3	2	2	1	2	1	1	1	1	3	2	2	32	1	1	3	2	2	1	2	#NULL!	3	2	1	1	1	2	1	1	2
124	1	1	1	1	2	2	1	0	1	1	1	2	2	1	1	4	3	3	3	#NULL!	3	3	2	3	3	1	1	3	1	1	1	33	2	1	1	6	2	12	2	#NULL!	3	2	8	1	1	2	2	1	2
125	1	1	1	1	1	2	2	1	1	1	1	1	1	2	2	4	2	2	3	#NULL!	1	1	3	1	3	2	3	3	2	1	1	31	1	2	1	4	2	13	1	8	3	2	7	1	1	1	1	2	2
126	1	1	1	1	1	1	1	0	1	1	1	1	3	1	1	4	3	3	1	#NULL!	2	2	3	3	2	1	1	3	3	2	2	30	1	1	1	2	2	3	2	#NULL!	2	2	2	1	1	1	2	1	2
127	1	1	1	2	1	2	2	0	2	1	2	1	1	2	1	3	3	1	3	#NULL!	2	2	1	1	2	1	2	3	1	1	3	28	1	2	1	1	3	8	2	#NULL!	2	1	5	1	2	1	1	2	2
128	1	1	1	2	2	1	1	1	2	1	1	1	1	3	1	4	3	1	2	2	2	2	1	1	2	1	2	1	3	2	2	28	1	2	1	1	3	8	1	2	2	1	5	1	1	1	1	2	2
129	1	1	1	1	1	2	2	0	2	1	2	1	2	3	1	3	2	2	1	2	1	2	1	3	1	1	2	1	1	1	1	29	1	1	1	2	5	2	2	#NULL!	2	2	2	1	2	1	2	2	2
130	1	1	1	1	2	1	2	1	2	2	2	1	3	2	1	3	1	1	3	#NULL!	2	2	1	1	1	1	2	3	2	1	1	26	1	1	1	4	2	13	2	#NULL!	2	2	7	1	2	1	2	2	1
131	1	1	1	1	2	2	1	0	1	2	1	6	1	3	1	1	3	3	1	3	1	2	1	1	2	1	1	1	2	2	1	28	1	2	2	1	3	2	2	#NULL!	2	1	2	1	1	4	1	2	2
132	1	2	2	1	2	2	3	1	3	1	2	1	1	1	1	1	3	3	3	#NULL!	3	2	1	1	2	1	3	3	2	2	2	34	1	2	1	6	5	1	2	#NULL!	3	2	1	2	2	1	1	1	2
133	1	1	1	1	1	2	3	1	2	#NULL!	1	2	1	1	1	4	2	1	2	2	1	2	1	1	2	1	2	1	2	2	1	28	1	2	1	1	3	2	2	#NULL!	2	1	2	1	1	2	1	1	2
134	1	1	2	2	2	2	3	1	2	1	3	5	1	3	3	2	3	3	1	3	2	2	1	2	2	3	2	1	2	2	1	31	2	1	1	2	5	6	2	#NULL!	3	2	3	2	2	3	1	2	2
135	1	1	1	1	1	1	1	0	1	2	2	1	1	2	1	4	3	3	3	#NULL!	2	2	1	1	2	1	3	3	2	2	1	27	2	2	1	1	3	14	2	#NULL!	2	1	9	1	2	1	1	2	2
136	1	1	2	1	2	1	1	1	2	1	1	7	1	2	2	5	3	3	3	#NULL!	2	2	2	1	2	1	2	3	3	2	2	26	1	2	5	1	3	1	2	#NULL!	2	1	1	2	1	5	1	2	2
137	1	1	1	1	2	1	2	1	2	2	1	1	1	2	1	4	1	1	2	2	2	2	1	1	2	1	1	1	1	1	1	25	1	2	1	1	3	2	2	#NULL!	1	1	2	1	1	1	1	2	1
138	1	1	1	1	1	1	1	1	2	2	1	1	1	1	1	4	3	3	3	#NULL!	3	3	3	3	3	3	3	3	3	3	3	32	1	2	1	4	2	13	2	#NULL!	3	2	7	1	1	1	1	1	2
139	1	1	1	1	1	1	1	0	1	1	1	1	1	1	1	4	1	1	1	1	2	2	1	1	1	1	1	2	2	2	2	29	1	2	1	2	2	1	1	1	2	2	1	1	1	1	1	1	1
140	1	2	1	2	2	1	2	1	2	2	2	2	1	1	1	4	3	3	3	3	3	3	3	3	1	3	3	1	3	2	2	27	1	2	4	2	2	13	2	#NULL!	2	2	7	1	2	2	1	1	2
141	1	1	1	1	2	1	1	1	2	2	2	1	1	1	1	4	3	3	1	1	3	1	1	1	2	1	1	1	2	2	1	27	1	2	2	2	2	1	2	#NULL!	2	2	1	1	2	1	1	1	2
142	1	1	1	1	1	1	4	1	5	#NULL!	1	1	1	1	3	3	3	3	1	3	1	3	1	3	2	1	3	1	1	1	1	27	2	2	1	1	3	1	2	#NULL!	2	1	1	1	1	1	1	1	2
143	1	1	1	2	2	2	1	0	1	2	2	2	1	3	1	3	3	3	3	2	2	2	3	3	3	1	1	3	1	1	1	30	1	2	3	3	2	8	2	#NULL!	2	1	5	1	2	2	1	2	2
144	1	1	1	2	2	2	2	1	1	2	2	1	1	1	1	2	1	2	1	3	2	3	1	1	2	1	1	1	2	2	2	29	1	1	5	3	2	8	2	#NULL!	2	1	5	1	2	1	1	1	1
145	1	1	1	2	2	2	1	0	1	1	3	1	2	2	1	3	1	1	3	#NULL!	2	2	1	1	3	1	1	3	2	1	1	26	1	2	1	1	3	5	2	#NULL!	2	1	3	1	2	1	2	2	1
146	1	1	2	2	1	2	5	1	1	3	2	3	2	3	3	2	3	3	3	#NULL!	3	3	3	3	2	1	1	3	1	1	1	32	2	2	3	3	1	8	2	#NULL!	3	1	5	2	2	1	2	2	2
147	1	2	2	1	2	1	2	1	2	1	1	2	1	3	3	4	3	3	1	2	1	2	1	3	2	1	1	1	1	1	1	29	1	2	2	1	3	1	2	#NULL!	2	1	1	2	1	2	1	2	2
148	1	1	1	2	2	2	3	1	3	2	2	1	1	2	2	3	3	2	1	1	3	3	3	2	2	1	2	1	2	2	1	27	2	2	1	1	3	7	2	#NULL!	2	1	4	1	2	1	1	2	2
149	1	1	1	1	2	1	1	0	2	1	2	1	1	2	1	3	1	3	1	#NULL!	3	2	1	1	2	1	2	2	1	1	1	27	1	2	1	1	3	9	2	#NULL!	2	1	6	1	2	1	1	2	1
150	1	1	1	1	1	1	3	1	2	2	1	7	1	1	1	3	3	3	1	2	1	2	1	1	2	1	2	1	1	1	1	27	1	2	1	1	3	7	2	#NULL!	2	1	4	1	1	5	1	1	2
151	1	3	3	1	2	2	1	0	1	1	1	1	1	1	1	3	2	2	3	#NULL!	1	2	2	1	2	1	3	1	2	1	1	26	1	2	1	3	1	8	2	#NULL!	2	1	5	2	1	1	1	1	2
152	1	1	1	2	2	2	4	1	5	#NULL!	1	1	1	3	3	1	3	3	2	#NULL!	1	3	2	3	2	2	2	2	1	1	1	27	2	2	1	3	2	8	2	#NULL!	2	1	5	1	1	1	1	2	2
153	1	3	2	2	2	1	2	1	1	1	1	2	2	3	1	1	3	3	2	#NULL!	1	3	1	2	3	3	3	2	1	1	1	28	1	2	1	3	2	8	2	#NULL!	2	1	5	2	1	2	2	2	2
154	1	1	1	1	1	1	2	1	1	2	2	1	1	2	1	4	3	3	3	#NULL!	2	2	1	3	2	1	2	3	1	2	1	33	2	2	1	1	3	9	2	#NULL!	3	1	6	1	2	1	1	2	2
155	1	1	2	2	2	2	1	0	1	2	3	1	1	3	3	4	3	3	3	#NULL!	3	2	1	3	2	1	2	1	1	1	1	27	2	1	1	1	3	8	2	#NULL!	2	1	5	2	2	1	1	2	2
156	1	1	2	2	1	2	1	0	1	1	2	1	2	3	1	4	3	3	3	#NULL!	3	2	2	2	2	1	1	3	3	2	2	28	1	2	1	1	3	8	2	#NULL!	2	1	5	2	2	1	2	2	2
157	1	1	1	2	2	2	1	0	1	2	2	1	1	1	1	4	1	3	1	2	2	2	1	3	2	1	1	2	2	1	1	28	1	2	1	1	3	8	2	#NULL!	2	1	5	1	2	1	1	1	1
158	1	1	2	1	1	2	3	1	2	2	2	2	1	3	3	4	3	3	3	3	3	3	1	3	2	3	3	1	2	2	1	30	1	1	1	1	3	3	2	#NULL!	2	1	2	2	2	2	1	2	2
159	1	3	2	2	2	2	3	1	5	#NULL!	2	1	2	3	2	3	3	3	3	#NULL!	2	1	1	3	3	2	3	3	2	1	1	26	2	2	1	2	1	2	2	#NULL!	2	1	2	2	2	1	2	2	2
160	1	1	1	1	1	2	5	1	2	1	1	2	1	1	1	3	3	3	3	#NULL!	1	2	3	3	3	3	3	3	1	1	1	30	2	1	1	2	2	7	2	#NULL!	2	3	4	1	1	2	1	1	2
161	1	2	2	2	2	2	3	1	5	3	3	1	1	1	2	4	2	2	1	3	2	1	1	2	2	2	2	1	2	2	1	28	2	2	2	2	2	2	2	#NULL!	2	1	2	2	2	1	1	1	2
162	1	1	1	1	1	1	2	1	2	1	2	1	1	1	1	2	1	1	1	1	2	1	1	1	2	1	3	2	2	2	2	34	2	2	1	1	4	2	2	#NULL!	3	2	2	1	2	1	1	1	1
163	1	1	1	1	1	2	2	1	2	2	2	1	1	1	1	2	1	1	2	#NULL!	2	2	3	1	2	1	1	2	2	2	2	27	2	2	1	4	2	13	2	#NULL!	2	1	7	1	2	1	1	1	1
164	1	1	1	1	1	2	3	1	4	3	2	1	1	2	2	4	2	2	3	#NULL!	2	1	3	3	3	2	2	3	1	2	1	25	2	2	1	2	2	7	2	#NULL!	1	1	4	1	2	1	1	2	2
165	1	1	1	1	1	1	3	1	3	3	1	1	1	1	1	4	2	2	1	#NULL!	2	1	1	1	1	1	2	2	1	1	1	37	2	1	3	2	2	2	2	#NULL!	4	2	2	1	1	1	1	1	2
166	1	1	2	1	2	1	4	1	3	2	1	1	1	1	2	4	3	3	3	1	3	1	1	3	2	3	3	3	2	2	2	24	2	2	1	2	2	2	2	#NULL!	1	1	2	2	1	1	1	1	2
167	1	2	2	1	2	2	4	1	4	2	2	6	1	3	3	4	3	3	3	3	2	1	2	3	2	3	3	1	2	2	2	23	2	2	1	2	2	2	2	#NULL!	1	1	2	2	2	4	1	2	2
168	1	1	2	2	1	1	2	1	2	1	2	1	1	1	1	3	1	1	1	2	2	2	1	1	2	1	1	1	2	2	2	32	1	2	1	1	4	4	2	#NULL!	3	2	3	2	2	1	1	1	1
169	1	2	3	2	2	2	3	1	2	2	2	1	1	2	3	3	2	2	1	2	3	2	3	3	3	1	1	1	1	2	1	62	1	1	1	7	5	14	1	6	7	#NULL!	9	2	2	1	1	2	2
170	1	1	1	1	2	1	3	1	3	3	1	1	1	2	3	1	3	3	3	#NULL!	3	1	3	1	1	1	1	3	2	2	2	35	2	2	1	1	3	2	2	#NULL!	3	1	2	1	1	1	1	2	2
171	1	1	1	1	2	1	1	0	1	2	2	3	1	2	1	4	3	1	3	#NULL!	2	2	2	1	2	1	2	3	2	2	1	26	1	2	1	1	3	7	2	#NULL!	2	1	4	1	2	1	1	2	2
172	1	1	1	1	2	2	4	1	4	2	1	1	1	1	2	4	2	3	1	2	2	2	1	3	1	3	3	2	2	1	1	25	2	2	2	4	2	13	2	#NULL!	1	1	7	1	1	1	1	1	2
173	1	1	1	1	2	2	2	1	1	1	3	1	1	2	1	2	3	3	3	#NULL!	3	2	2	1	2	1	3	3	2	2	2	30	2	2	5	6	2	12	2	#NULL!	2	2	8	1	2	1	1	2	2
174	1	2	2	1	1	2	1	0	1	2	1	2	1	3	1	4	3	3	3	3	3	2	3	1	2	3	3	3	1	1	1	32	2	2	1	2	2	14	2	#NULL!	3	3	9	2	1	2	1	2	2
175	1	1	1	1	1	1	1	0	3	1	1	1	1	2	2	4	3	3	3	#NULL!	2	2	1	3	3	1	3	3	1	2	2	32	1	1	1	2	2	7	2	#NULL!	3	2	4	1	1	1	1	2	2
176	1	1	1	1	2	2	2	1	2	2	1	2	1	1	3	4	3	3	1	2	3	3	1	3	3	1	3	1	2	2	2	32	1	1	1	4	2	13	2	#NULL!	3	2	7	1	1	2	1	1	2
177	1	1	1	1	2	1	1	0	2	2	2	3	1	1	1	4	3	3	1	3	3	2	1	1	3	1	1	3	3	2	2	50	2	1	3	2	2	3	1	2	6	1	2	1	2	1	1	1	2
178	1	1	1	1	2	1	1	0	1	1	2	3	1	2	1	5	1	1	1	2	2	2	2	1	1	1	1	1	2	1	1	30	1	1	1	2	2	14	2	#NULL!	2	2	9	1	2	1	1	2	1
179	1	1	1	2	2	2	2	1	2	2	2	5	1	1	1	2	3	3	2	2	2	2	1	1	3	1	1	1	2	2	2	28	2	2	1	6	2	12	2	#NULL!	2	1	8	1	2	3	1	1	2
180	1	2	2	2	2	2	2	1	2	2	3	2	1	2	1	4	3	3	3	3	2	2	3	1	1	1	1	1	2	2	2	34	1	1	2	4	2	13	2	#NULL!	3	2	7	2	2	2	1	2	2
181	1	1	1	1	2	2	3	1	3	3	1	1	1	2	2	4	2	2	3	#NULL!	2	2	1	1	3	1	2	3	2	1	1	26	2	2	3	2	2	2	2	#NULL!	2	1	2	1	1	1	1	2	2
182	1	1	1	1	1	2	2	1	1	1	2	1	1	2	1	4	3	3	3	#NULL!	2	1	1	1	2	1	3	3	1	1	1	32	2	2	1	2	2	7	2	#NULL!	3	2	4	1	2	1	1	2	2
183	1	1	2	1	2	2	1	0	2	1	2	5	1	2	1	2	3	3	3	#NULL!	2	1	1	1	3	1	3	3	2	2	2	35	2	1	3	2	2	7	2	#NULL!	3	2	4	2	2	3	1	2	2
184	1	1	2	2	2	2	2	1	2	2	1	1	1	1	3	3	3	3	3	#NULL!	3	3	1	3	3	2	2	3	2	1	1	30	2	2	1	2	2	2	2	#NULL!	2	2	2	2	1	1	1	1	2
185	1	1	2	2	2	2	4	1	4	3	2	1	1	3	3	3	3	3	3	#NULL!	1	2	1	2	3	2	2	3	2	1	1	45	2	1	1	2	2	2	2	#NULL!	5	3	2	2	2	1	1	2	2
186	1	1	1	1	2	2	4	1	4	3	2	2	1	1	1	4	3	3	3	#NULL!	3	3	1	1	3	3	3	3	1	1	1	30	2	2	1	2	2	2	2	#NULL!	2	1	2	1	2	2	1	1	2
187	1	3	2	1	2	1	2	1	2	2	3	2	1	3	1	3	3	3	3	#NULL!	3	3	3	1	3	1	3	3	1	1	1	25	2	2	1	2	2	7	2	#NULL!	1	1	4	2	2	2	1	2	2
188	1	3	2	1	2	1	2	1	1	1	1	2	1	3	1	3	3	3	3	3	3	3	1	3	2	1	1	1	3	2	2	41	1	2	5	4	5	13	2	#NULL!	5	4	7	2	1	2	1	2	2
189	1	1	1	1	2	2	2	1	2	1	3	5	1	1	2	4	3	3	3	#NULL!	3	3	3	3	3	3	3	3	2	2	2	29	2	2	1	4	2	13	2	#NULL!	2	2	7	1	2	3	1	1	2
190	1	1	1	1	2	2	3	1	3	3	2	1	1	3	2	4	2	2	2	#NULL!	2	3	3	2	2	2	2	2	1	1	1	30	2	1	1	4	2	13	2	#NULL!	2	1	7	1	2	1	1	2	2
191	1	3	2	2	2	2	3	1	5	#NULL!	1	1	1	3	3	4	3	3	3	#NULL!	3	1	2	1	3	1	3	3	2	2	1	37	2	1	1	4	2	13	2	#NULL!	4	3	7	2	1	1	1	2	2
192	1	1	1	1	1	2	2	1	2	1	3	5	2	1	1	2	3	3	2	2	1	2	1	1	1	1	2	1	2	1	1	26	2	2	1	2	2	9	2	#NULL!	2	1	6	1	2	3	2	1	2
193	1	1	1	2	2	2	1	0	1	1	2	1	1	1	1	2	1	1	2	#NULL!	2	2	2	1	2	1	3	2	2	2	2	25	1	2	2	1	3	2	2	#NULL!	1	1	2	1	2	1	1	1	1
194	1	3	2	2	2	#NULL!	2	0	1	1	2	2	1	1	1	3	1	1	1	3	2	2	1	1	2	1	1	1	1	1	1	25	2	2	2	1	3	3	2	#NULL!	1	1	2	2	2	2	1	1	1
195	1	1	2	2	2	2	1	0	1	1	1	1	1	1	1	3	1	1	1	3	2	2	1	1	2	1	1	1	1	1	1	27	2	2	2	1	3	3	2	#NULL!	2	1	2	2	1	1	1	1	1
196	1	1	1	1	1	1	1	0	1	1	2	5	1	1	1	2	1	1	2	#NULL!	2	2	2	1	2	1	1	2	2	2	2	27	1	2	2	1	3	2	2	#NULL!	2	1	2	1	2	3	1	1	1
197	1	1	2	2	2	2	4	1	2	3	2	1	3	1	3	3	3	3	3	#NULL!	2	1	1	3	3	2	2	#NULL!	1	1	1	25	2	2	1	2	2	7	2	#NULL!	1	1	4	2	2	1	2	1	2
198	1	2	2	2	1	1	3	1	3	1	1	1	2	2	1	3	3	3	1	1	1	3	1	3	3	3	1	1	1	1	2	26	1	2	1	4	2	13	2	#NULL!	2	1	7	2	1	1	2	2	2
199	1	1	1	1	2	1	2	0	1	1	2	1	1	2	1	2	1	1	2	#NULL!	1	2	3	1	2	1	1	2	2	2	2	40	2	1	3	4	2	13	2	#NULL!	4	3	7	1	2	1	1	2	1
200	1	1	2	2	2	1	5	1	5	1	1	2	3	2	1	3	3	3	3	2	2	2	1	3	3	1	1	1	2	2	2	35	1	1	1	4	2	13	2	#NULL!	3	2	7	2	1	2	2	2	2
201	1	1	3	2	2	2	2	1	2	1	1	2	3	2	1	2	3	1	1	2	2	2	1	1	2	2	2	1	2	1	1	45	2	2	3	2	2	1	2	#NULL!	#NULL!	#NULL!	1	2	1	2	2	2	2
202	1	1	1	1	1	2	3	1	3	2	1	1	1	2	2	4	3	3	3	#NULL!	3	1	3	3	2	3	3	3	2	2	1	34	1	2	1	4	2	1	2	#NULL!	3	1	1	1	1	1	1	2	2
203	1	3	3	2	2	1	5	1	5	2	1	1	2	2	1	2	3	3	3	#NULL!	2	2	2	2	2	3	3	3	2	2	2	28	2	2	3	2	2	1	2	#NULL!	2	1	1	2	1	1	2	2	2
204	1	1	1	1	1	1	2	1	2	1	2	5	1	3	1	2	3	3	1	3	3	3	1	3	2	3	3	1	1	2	2	40	1	1	2	4	5	1	2	#NULL!	4	3	1	1	2	3	1	2	2
205	1	1	1	2	2	1	2	1	2	1	1	1	1	2	2	2	3	3	1	2	2	2	1	1	2	1	1	1	2	1	1	27	2	1	1	4	2	1	2	#NULL!	2	1	1	1	1	1	1	2	2
206	1	1	1	2	1	2	2	0	2	1	3	2	1	2	1	2	1	1	2	#NULL!	2	2	3	3	3	1	1	2	2	2	2	30	1	2	1	2	2	1	2	#NULL!	2	2	1	1	2	2	1	2	1
207	1	1	1	1	1	1	2	1	1	1	1	2	1	2	3	3	3	3	1	2	#NULL!	1	2	1	3	2	1	1	2	2	1	40	1	1	1	1	3	1	2	#NULL!	4	2	1	1	1	2	1	2	2
208	1	1	1	1	2	1	2	1	2	1	1	2	1	2	2	3	3	3	3	2	1	2	1	1	2	1	3	1	2	2	1	29	2	1	3	5	2	1	2	#NULL!	2	1	1	1	1	2	1	2	2
209	1	1	1	1	2	1	3	1	3	1	1	1	1	2	1	2	1	1	1	2	1	2	1	1	2	2	1	1	1	1	1	29	1	2	3	4	2	13	2	#NULL!	2	2	7	1	1	1	1	2	1
210	1	1	2	2	2	1	5	1	5	1	1	1	2	2	1	3	1	1	3	#NULL!	2	2	1	3	2	1	1	3	2	1	1	24	2	2	1	4	2	13	2	#NULL!	1	1	7	2	1	1	2	2	1
211	1	3	3	1	2	1	1	0	1	1	2	2	1	2	3	2	3	3	2	#NULL!	1	2	3	1	2	1	1	3	2	1	1	41	1	1	3	4	2	13	2	#NULL!	5	2	7	2	2	2	1	2	2
212	1	2	2	2	1	2	3	1	4	3	2	2	1	2	2	2	2	2	1	1	1	1	1	2	2	2	1	1	2	2	2	30	2	1	1	5	2	1	2	#NULL!	2	1	1	2	2	2	1	2	2
213	1	1	1	1	1	2	3	1	2	1	1	1	2	2	1	5	1	1	1	2	2	3	1	1	2	1	1	1	1	3	1	27	1	2	1	4	2	13	2	#NULL!	2	1	7	1	1	1	2	2	1
214	1	1	1	1	1	2	5	1	5	1	1	1	2	3	3	2	1	1	3	2	2	3	1	3	3	3	3	1	2	2	2	24	2	2	1	4	2	13	2	#NULL!	1	1	7	1	1	1	2	2	1
215	1	2	2	2	2	2	1	0	1	1	1	1	2	3	1	3	1	1	1	3	3	2	3	1	2	1	1	2	1	1	1	25	2	2	1	2	2	1	2	#NULL!	1	1	1	2	1	1	2	2	1
216	1	1	1	1	2	2	2	1	2	1	1	1	2	2	2	2	1	1	1	2	2	2	3	1	3	1	1	1	2	1	1	26	2	2	2	2	2	1	2	#NULL!	2	1	1	1	1	1	2	2	1
217	1	2	2	2	2	1	3	1	3	1	3	2	3	3	3	3	1	3	3	1	1	2	1	3	3	3	3	3	2	2	2	44	2	2	3	4	1	13	1	2	5	3	7	2	2	2	2	2	1
218	1	1	1	1	2	2	3	1	4	3	3	6	2	3	3	1	2	2	2	#NULL!	1	3	1	2	2	3	3	2	2	2	2	30	1	2	3	4	2	13	2	#NULL!	2	2	7	1	2	4	2	2	2
219	1	1	1	1	2	1	3	1	2	3	1	7	1	2	1	3	2	2	1	1	1	2	1	3	3	1	3	1	2	2	1	30	1	1	#NULL!	4	5	13	2	#NULL!	2	2	7	1	1	5	1	2	2
220	1	1	1	2	2	2	3	1	2	1	2	1	2	2	3	4	3	2	3	#NULL!	2	1	1	3	1	1	3	3	1	1	1	26	2	1	1	4	2	13	2	#NULL!	2	1	7	1	2	1	2	2	2
221	1	2	2	2	1	1	3	1	3	1	1	2	2	2	1	2	3	3	1	3	1	3	1	3	3	3	3	1	2	2	2	29	1	1	3	4	2	13	2	#NULL!	2	1	7	2	1	2	2	2	2
222	1	3	3	2	2	2	1	0	1	1	1	5	1	2	1	2	1	1	2	#NULL!	1	2	2	1	2	1	1	2	2	2	2	31	2	1	3	4	5	13	2	#NULL!	3	1	7	2	1	3	1	2	1
223	1	3	3	2	1	1	2	0	2	1	1	1	1	2	1	2	1	1	1	2	2	2	3	1	3	1	1	1	1	1	1	50	2	1	1	5	2	1	1	2	6	3	1	2	1	1	1	2	1
224	1	1	1	1	2	1	4	1	5	1	3	2	1	2	1	3	3	3	1	1	2	2	3	3	1	3	3	1	2	1	1	40	1	1	1	4	5	13	1	2	4	2	7	1	2	2	1	2	2
225	1	1	1	2	2	2	5	1	5	1	1	2	3	2	1	3	3	3	1	2	2	2	1	3	2	3	3	1	1	1	1	36	1	1	1	1	3	1	2	#NULL!	4	1	1	1	1	2	2	2	2
226	1	1	2	2	1	2	3	1	3	1	1	1	2	2	1	3	3	3	3	1	2	2	1	2	2	1	1	1	1	1	2	27	1	2	1	4	2	13	2	#NULL!	2	1	7	2	1	1	2	2	2
227	1	3	1	2	1	1	2	1	2	2	3	1	2	3	3	4	3	3	1	2	3	3	1	3	3	3	3	1	2	2	2	50	1	1	2	1	3	1	2	#NULL!	6	3	1	1	2	1	2	2	2
228	1	1	1	1	2	1	5	1	2	1	1	1	1	2	1	4	3	3	3	#NULL!	1	2	1	3	3	1	1	3	2	1	1	32	2	2	3	4	2	1	2	#NULL!	3	1	1	1	1	1	1	2	2
229	1	2	3	1	2	1	1	1	1	1	2	1	2	2	2	4	3	3	1	3	3	3	1	1	3	1	1	1	1	1	1	25	1	2	2	5	2	11	2	#NULL!	1	1	9	2	2	1	2	2	2
230	1	1	2	1	2	1	1	0	1	2	1	1	1	2	1	3	1	3	1	1	3	2	2	1	2	1	1	1	2	2	1	28	1	2	1	5	2	1	2	#NULL!	2	1	1	2	1	1	1	2	1
231	1	1	1	1	1	1	1	0	1	2	3	1	1	1	1	3	3	3	3	#NULL!	2	2	1	3	3	3	3	3	2	1	1	25	2	2	2	2	2	11	2	#NULL!	1	1	9	1	2	1	1	1	2
232	1	2	2	1	2	1	4	1	4	2	1	1	1	1	1	2	3	3	3	3	3	1	3	3	3	3	3	1	2	2	2	27	2	1	3	2	2	11	1	6	2	1	9	2	1	1	1	1	2
233	1	2	2	1	2	1	4	1	4	2	1	1	1	1	1	2	3	3	3	#NULL!	3	1	3	3	3	2	3	3	2	2	2	25	1	2	2	5	2	11	2	#NULL!	1	1	9	2	1	1	1	1	2
234	1	1	1	1	1	1	1	0	1	1	1	1	1	1	1	4	1	1	2	#NULL!	1	1	2	1	2	1	1	2	2	2	2	26	2	2	1	5	2	1	1	6	2	1	1	1	1	1	1	1	1
235	1	1	1	2	2	1	4	1	4	1	1	2	1	1	2	1	3	3	3	#NULL!	2	1	1	3	3	3	3	3	1	2	1	30	1	1	1	3	2	8	1	2	2	1	5	1	1	2	1	1	2
236	1	1	1	1	2	2	1	0	1	1	2	1	1	3	1	4	3	3	1	2	2	3	1	1	3	1	3	1	2	2	1	50	1	2	1	5	2	1	2	#NULL!	#NULL!	1	1	1	2	1	1	2	2
237	1	1	1	1	2	1	2	1	1	1	1	5	1	1	2	2	2	2	2	#NULL!	2	1	1	2	1	2	2	2	1	1	1	25	1	2	1	5	2	1	2	#NULL!	1	1	1	1	1	3	1	1	2
238	1	1	1	1	2	1	1	0	5	1	2	1	1	3	2	4	3	3	2	#NULL!	2	2	1	3	2	3	3	2	1	1	1	35	2	1	2	1	3	1	1	8	3	1	1	1	2	1	1	2	2
239	1	3	2	1	#NULL!	1	1	0	2	2	3	2	1	2	2	2	3	3	1	2	2	2	1	3	3	3	3	1	1	1	1	40	2	1	3	1	3	4	2	#NULL!	4	1	3	2	2	2	1	2	2
240	1	1	1	1	2	1	4	1	4	3	3	1	1	2	2	1	3	3	1	1	3	3	3	3	3	3	3	1	2	2	2	26	2	2	1	2	2	1	1	6	2	1	1	1	2	1	1	2	2
241	1	1	1	1	2	1	5	1	2	#NULL!	2	6	1	3	2	3	3	3	3	#NULL!	3	3	3	3	3	3	3	3	2	2	2	27	1	2	1	2	2	11	2	#NULL!	2	1	9	1	2	4	1	2	2
242	1	1	1	1	2	1	1	0	1	1	3	2	2	2	2	2	3	3	1	3	2	2	1	3	3	3	3	1	1	1	1	30	1	2	1	3	5	1	1	6	2	1	1	1	2	2	2	2	2
243	1	1	3	1	2	1	4	1	4	3	2	1	3	2	2	4	2	2	1	3	2	1	1	2	2	2	2	1	3	3	3	26	2	2	1	2	2	1	2	#NULL!	2	1	1	2	2	1	2	2	2
244	1	1	3	1	2	1	1	1	1	1	2	1	2	3	2	4	3	3	2	#NULL!	2	2	3	3	3	3	3	2	1	1	1	32	2	1	1	1	2	1	1	1	3	1	1	2	2	1	2	2	2
245	1	1	2	1	2	1	1	1	1	1	2	1	2	2	2	3	3	3	2	#NULL!	2	3	3	1	2	1	1	2	1	1	1	29	2	1	2	1	3	1	1	2	2	1	1	2	2	1	2	2	2
246	1	1	2	2	2	1	2	1	2	1	2	1	2	2	1	4	3	3	1	#NULL!	2	3	1	3	2	3	3	2	2	2	2	40	1	2	1	1	3	1	2	#NULL!	4	1	1	2	2	1	2	2	2
247	1	1	3	1	2	2	5	1	5	#NULL!	2	1	2	2	2	4	3	3	1	1	3	3	3	3	3	3	3	1	2	2	2	26	1	2	3	5	2	11	2	#NULL!	2	1	9	2	2	1	2	2	2
248	1	3	3	1	2	1	5	1	5	#NULL!	2	1	2	2	3	3	3	3	3	#NULL!	2	2	3	3	2	2	2	3	2	2	2	35	1	#NULL!	2	4	2	13	2	#NULL!	3	2	7	2	2	1	2	2	2
249	1	3	3	1	2	1	1	0	1	1	2	1	2	1	2	4	3	3	1	1	2	2	3	3	3	3	3	1	1	1	1	30	1	1	4	4	2	1	2	#NULL!	2	1	1	2	2	1	2	1	2
250	1	1	3	1	2	1	1	0	1	#NULL!	2	6	2	2	2	4	3	3	2	#NULL!	3	3	1	3	3	3	3	1	1	1	1	31	2	1	1	2	5	1	1	8	3	2	1	2	2	4	2	2	2
251	1	1	1	1	2	1	1	0	1	#NULL!	3	2	2	3	1	4	3	3	2	#NULL!	3	3	3	3	3	3	3	2	2	2	2	25	2	2	2	2	2	11	1	2	1	1	9	1	2	2	2	2	2
252	1	1	1	1	2	1	1	0	1	1	1	1	2	2	1	3	1	1	2	#NULL!	2	2	2	1	2	1	1	2	1	1	1	49	2	2	1	2	2	1	1	6	#NULL!	1	1	1	1	1	2	2	1
253	1	1	2	1	2	1	1	0	1	1	2	2	2	2	1	4	3	3	1	3	3	3	3	3	3	3	3	1	1	1	1	42	1	2	1	1	3	9	1	8	#NULL!	1	6	2	2	2	2	2	2
254	1	3	3	1	2	2	1	0	1	1	3	3	2	3	#NULL!	4	1	3	2	#NULL!	3	3	2	1	2	1	1	2	2	2	2	45	1	3	1	7	5	9	2	#NULL!	5	2	6	2	2	1	2	2	1
255	1	1	2	1	2	1	2	1	2	#NULL!	2	1	2	2	2	3	3	3	1	3	2	2	3	3	2	3	3	1	2	2	2	35	1	1	1	1	3	8	1	1	3	1	5	2	2	1	2	2	2
256	1	1	1	1	2	1	3	1	3	#NULL!	2	1	2	3	3	4	1	3	1	2	2	2	2	3	2	3	1	1	2	2	2	27	1	2	2	1	3	1	2	#NULL!	2	1	1	1	2	1	2	2	1
257	1	1	1	1	1	2	2	1	2	1	2	1	1	1	1	4	3	3	2	#NULL!	3	1	3	3	3	3	3	2	1	1	1	24	1	2	1	2	2	11	2	#NULL!	1	1	9	1	2	1	1	1	2
258	1	3	3	1	1	1	1	0	1	1	2	1	2	3	3	2	3	3	1	3	3	3	3	3	3	3	3	1	2	2	2	52	2	2	1	2	2	6	2	#NULL!	#NULL!	1	3	2	2	1	2	2	2
259	1	1	1	1	2	2	5	1	2	2	1	1	1	3	3	4	2	3	1	#NULL!	2	2	1	3	2	1	1	1	2	2	1	24	1	2	2	1	3	6	2	#NULL!	1	1	3	1	1	1	1	2	2
260	1	1	1	1	2	2	3	1	4	3	2	1	3	1	3	4	2	1	1	3	3	2	1	2	2	3	2	1	2	2	1	25	2	2	2	1	3	3	2	#NULL!	1	1	2	1	2	1	2	1	2
261	1	1	1	1	2	2	3	1	2	1	1	5	1	2	1	4	2	1	1	3	3	2	1	2	2	3	2	1	2	2	1	24	2	2	2	1	3	3	2	#NULL!	1	1	2	1	1	3	1	2	2
262	1	1	2	1	2	1	3	1	2	3	1	1	1	1	3	4	2	2	3	#NULL!	3	3	1	2	1	2	2	3	2	1	1	31	2	1	1	2	2	6	2	#NULL!	3	3	3	2	1	1	1	1	2
263	1	1	1	1	1	1	1	0	1	1	2	2	1	2	1	3	1	1	1	3	2	2	1	1	2	1	1	1	1	1	1	30	1	1	1	2	2	6	2	#NULL!	2	2	3	1	2	2	1	2	1
264	1	1	1	1	2	2	1	0	1	2	2	1	1	2	1	4	1	3	1	2	2	2	1	1	3	1	1	1	1	1	1	39	1	1	3	1	3	9	2	#NULL!	4	1	6	1	2	1	1	2	1
265	1	1	1	2	2	2	4	1	3	3	1	1	2	3	2	4	3	3	1	1	3	3	1	3	3	3	3	1	1	2	2	30	1	2	3	1	3	1	2	#NULL!	2	2	1	1	1	1	2	2	2
266	1	1	2	1	2	2	5	1	3	2	3	1	1	3	1	1	2	2	3	3	2	3	1	3	1	2	2	1	2	2	1	28	2	1	2	2	2	9	2	#NULL!	2	2	6	2	2	1	1	2	2
267	1	3	1	2	2	1	2	1	2	2	1	1	1	1	1	1	2	1	1	3	1	2	1	1	1	1	1	1	1	1	2	29	1	1	1	5	2	9	1	9	2	2	6	1	1	1	1	1	2
268	1	1	1	1	1	1	3	1	5	#NULL!	3	1	1	2	2	3	2	2	1	2	1	2	1	1	2	1	2	1	2	2	1	27	1	2	5	1	3	1	2	#NULL!	2	1	1	1	2	1	1	2	2
269	1	1	1	1	1	1	3	1	1	2	1	1	1	2	1	3	3	3	1	1	1	2	1	3	2	3	3	3	2	1	1	26	2	2	1	1	2	7	2	#NULL!	2	1	4	1	1	1	1	2	2
270	1	1	1	1	1	2	1	0	1	2	2	7	2	3	1	5	3	3	1	2	3	2	1	3	2	1	1	1	1	1	1	24	2	3	1	3	3	11	2	#NULL!	1	1	9	1	2	5	2	2	2
271	1	1	2	2	2	2	3	1	3	2	3	5	1	2	3	3	2	1	1	2	1	2	1	2	2	1	2	1	1	1	1	25	2	2	1	1	3	9	2	#NULL!	1	1	6	2	2	3	1	2	2
272	1	1	1	2	2	1	1	1	2	1	3	1	2	3	1	2	3	3	3	#NULL!	1	2	1	1	1	1	1	3	2	2	2	24	2	2	2	1	3	3	2	#NULL!	1	1	2	1	2	1	2	2	2
273	1	1	1	1	1	2	1	0	1	1	1	7	1	3	1	4	1	1	1	#NULL!	2	2	1	1	2	1	2	2	2	2	1	24	2	2	5	6	5	2	2	#NULL!	1	1	2	1	1	5	1	2	1
274	1	1	3	2	2	2	2	0	2	2	2	1	1	2	1	3	1	1	1	2	1	2	1	3	2	1	3	3	1	1	1	30	2	1	1	1	3	14	2	#NULL!	2	1	9	2	2	1	1	2	1
275	1	3	1	2	2	2	4	1	4	#NULL!	1	1	1	3	3	2	3	3	1	#NULL!	1	2	1	3	3	3	1	3	2	2	1	30	2	2	1	4	2	9	2	#NULL!	2	2	6	1	1	1	1	2	2
276	1	2	2	2	2	2	3	1	3	2	1	3	2	2	3	4	3	3	2	#NULL!	1	3	1	2	2	1	2	3	3	3	2	24	2	2	2	3	2	8	2	#NULL!	1	1	5	2	1	1	2	2	2
277	1	3	3	2	2	2	2	0	1	2	1	1	1	2	1	4	3	3	3	#NULL!	3	1	1	1	2	1	3	3	2	2	1	30	2	2	2	4	2	13	2	#NULL!	2	2	7	2	1	1	1	2	2
278	2	1	1	2	2	1	1	0	1	2	3	7	1	3	1	5	3	3	3	2	3	3	3	1	2	1	1	1	2	2	2	26	2	2	2	2	2	14	2	#NULL!	2	1	9	1	2	5	1	2	2
279	2	1	1	1	2	1	5	1	5	1	3	3	1	1	3	4	3	3	2	3	3	3	1	3	3	1	2	1	2	2	2	25	2	2	2	2	2	14	2	#NULL!	1	1	9	1	2	1	1	1	2
280	2	1	1	2	2	1	2	0	2	2	3	7	1	3	1	5	3	3	3	#NULL!	3	3	3	1	2	1	1	3	2	2	1	28	2	1	1	2	2	14	2	#NULL!	2	1	9	1	2	5	1	2	2
281	2	1	2	1	2	2	1	0	1	2	2	1	1	2	1	3	1	1	1	1	2	2	2	1	2	1	1	1	1	2	2	47	1	1	3	1	4	3	2	#NULL!	6	#NULL!	2	2	2	1	1	2	1
282	2	1	1	1	2	1	5	1	5	1	3	3	1	1	3	4	3	3	3	#NULL!	3	3	1	3	3	3	3	3	2	2	1	23	2	1	2	2	2	14	2	#NULL!	1	1	9	1	2	1	1	1	2
283	2	1	1	1	2	1	2	0	2	1	3	2	3	3	1	4	3	3	3	#NULL!	3	2	1	1	3	1	3	2	2	2	2	30	1	2	1	7	5	14	2	#NULL!	2	2	9	1	2	2	2	2	2
284	1	1	1	2	2	2	1	1	1	2	3	1	1	3	1	3	1	1	1	2	2	1	1	1	1	1	1	1	1	2	1	35	2	1	3	2	5	3	2	#NULL!	3	2	2	1	2	1	1	2	1
285	2	2	2	2	2	2	3	1	2	2	1	1	1	3	1	2	3	3	3	#NULL!	3	2	3	1	2	3	3	3	1	1	1	26	2	2	1	6	2	12	2	#NULL!	2	1	8	2	1	1	1	2	2
286	2	1	1	2	2	2	3	1	3	2	1	1	2	3	3	4	2	3	2	#NULL!	3	1	3	3	3	2	2	2	1	1	1	31	1	2	2	6	2	12	2	#NULL!	3	1	8	1	1	1	2	2	2
287	2	1	2	2	2	2	1	0	1	1	#NULL!	1	2	1	1	1	1	1	1	1	1	1	1	1	1	1	1	1	2	1	1	23	2	2	1	2	2	3	2	#NULL!	1	1	2	2	#NULL!	1	2	1	1
288	2	1	1	1	1	1	2	1	1	2	1	1	1	1	1	4	1	1	1	3	1	1	1	1	1	1	1	3	2	2	2	35	2	1	2	5	2	8	2	#NULL!	3	3	5	1	1	1	1	1	1
289	2	1	2	2	1	2	1	0	1	2	3	1	1	3	1	2	3	3	3	#NULL!	3	3	3	3	3	3	3	3	2	1	1	27	2	2	2	3	2	8	2	#NULL!	2	1	5	2	2	1	1	2	2
290	1	2	2	2	2	2	1	1	2	1	3	3	1	2	1	4	3	3	3	3	1	3	1	3	3	1	3	1	2	2	2	27	2	2	2	3	1	8	2	#NULL!	2	1	5	2	2	1	1	2	2
291	2	2	2	2	2	2	2	1	2	1	3	3	1	2	1	4	3	3	3	3	1	3	1	3	3	1	3	3	2	2	3	35	2	2	2	3	1	8	2	#NULL!	3	#NULL!	5	2	2	1	1	2	2
292	2	1	2	2	2	2	1	0	1	2	2	1	2	1	1	1	1	3	1	1	1	1	1	1	1	1	1	1	2	1	1	23	2	2	3	2	2	3	2	#NULL!	1	1	2	2	2	1	2	1	1
293	2	1	1	1	2	1	1	0	1	1	2	2	1	2	1	3	1	1	1	2	2	2	1	1	2	1	1	1	2	2	2	38	1	1	1	1	4	6	2	#NULL!	4	2	3	1	2	2	1	2	1
294	2	1	1	2	2	2	3	1	3	#NULL!	3	1	1	1	2	4	2	2	2	#NULL!	2	1	3	2	2	2	3	2	3	3	3	25	2	1	1	6	1	12	2	#NULL!	1	1	8	1	2	1	1	1	2
295	2	3	2	2	2	2	2	0	1	2	3	1	1	2	1	3	3	3	3	#NULL!	2	2	3	3	3	3	3	3	2	1	1	25	2	2	1	3	2	8	2	#NULL!	1	1	5	2	2	1	1	2	2
296	2	1	1	1	1	1	2	0	2	#NULL!	1	5	1	2	3	4	3	3	3	2	2	2	1	3	2	3	2	1	2	2	1	24	2	2	1	2	2	6	2	#NULL!	1	1	3	1	1	3	1	2	2
297	2	1	3	2	2	2	3	1	5	#NULL!	1	2	1	2	3	3	3	3	3	#NULL!	2	3	1	1	2	1	3	3	1	2	1	22	2	2	2	4	2	13	2	#NULL!	1	1	7	2	1	2	1	2	2
298	2	1	1	1	1	1	1	0	1	1	2	6	1	3	1	2	1	3	1	2	2	2	2	1	2	1	1	1	1	1	1	32	1	2	3	4	2	13	2	#NULL!	3	3	7	1	2	4	1	2	1
299	2	1	1	2	2	2	1	0	1	2	2	1	1	2	#NULL!	4	3	3	3	#NULL!	2	2	2	1	2	1	1	3	1	1	1	24	2	2	1	4	2	13	2	#NULL!	1	1	7	1	2	1	1	2	2
300	2	1	2	2	2	1	1	0	1	2	1	1	2	1	1	2	1	1	1	2	1	2	1	1	2	1	1	1	1	2	1	28	1	2	1	4	2	13	2	#NULL!	2	2	7	2	1	1	2	1	1
301	2	1	1	1	1	1	1	0	1	2	2	1	1	1	1	4	1	1	2	#NULL!	2	2	1	1	2	1	1	2	2	1	2	28	1	2	1	1	4	5	2	#NULL!	2	1	3	1	2	1	1	1	1
302	2	3	2	2	2	2	2	0	1	2	3	1	1	2	1	3	3	3	3	#NULL!	2	2	3	3	3	3	3	3	2	1	1	25	2	2	1	2	2	8	2	#NULL!	1	1	5	2	2	1	1	2	2
303	2	1	1	1	2	1	1	0	1	2	3	1	1	2	1	2	3	3	3	3	2	2	3	3	1	1	3	1	2	2	2	33	1	1	1	1	3	9	2	#NULL!	3	1	6	1	2	1	1	2	2
304	2	1	2	1	2	2	1	0	1	2	2	7	1	1	1	2	3	3	1	2	3	2	1	1	2	1	2	1	2	1	1	25	2	1	1	2	2	3	2	#NULL!	1	2	2	2	2	5	1	1	2
305	2	1	1	1	2	1	1	0	1	2	3	1	1	2	1	2	3	3	3	#NULL!	2	2	3	3	1	1	3	3	2	1	1	24	2	2	1	2	2	6	2	#NULL!	1	1	3	1	2	1	1	2	2
306	2	2	2	2	2	2	1	0	1	2	2	1	1	2	1	1	3	3	3	#NULL!	2	2	1	3	2	3	3	3	2	2	1	24	2	2	1	2	2	3	2	#NULL!	1	1	2	2	2	1	1	2	2
307	2	2	1	2	1	2	1	0	1	1	3	1	1	3	#NULL!	4	3	3	1	2	3	2	1	3	2	1	3	1	2	2	1	25	2	2	1	2	2	6	2	#NULL!	1	1	3	1	2	1	1	2	2
308	2	2	1	2	2	2	3	1	4	2	3	1	3	3	1	1	3	3	2	#NULL!	3	3	3	3	3	3	3	1	2	2	1	22	2	2	1	2	1	3	2	#NULL!	1	1	2	1	2	1	2	2	2
309	2	1	1	1	2	1	1	1	2	2	1	1	1	2	1	2	1	1	1	2	2	2	1	1	2	1	1	3	2	2	2	28	2	2	1	1	3	3	2	#NULL!	2	1	2	1	1	1	1	2	1
310	2	1	1	2	2	1	2	0	2	1	1	2	1	2	1	4	3	3	3	#NULL!	2	2	1	1	2	3	3	3	2	2	1	24	2	2	1	2	2	3	2	#NULL!	1	1	2	1	1	2	1	2	2
311	2	1	1	2	2	1	1	0	2	2	3	1	1	3	1	4	3	3	1	2	2	2	1	1	2	1	3	1	2	2	1	24	2	2	1	2	2	3	2	#NULL!	1	1	2	1	2	1	1	2	2
312	2	1	1	2	2	1	2	0	2	2	3	1	1	2	3	4	3	3	1	1	2	2	1	1	2	3	3	1	2	2	1	24	2	2	1	2	2	9	2	#NULL!	1	1	6	1	2	1	1	2	2
313	2	1	2	2	2	1	1	0	1	2	3	1	1	2	1	3	3	3	3	2	2	2	2	3	3	3	3	1	2	2	2	25	2	2	1	6	2	12	2	#NULL!	1	1	8	2	2	1	1	2	2
314	2	1	1	2	2	2	2	0	2	2	3	6	1	3	1	4	3	3	3	3	2	3	1	3	2	3	2	1	1	1	1	25	2	2	1	2	2	11	2	#NULL!	1	1	9	1	2	4	1	2	2
315	1	1	2	2	2	1	1	0	1	2	1	1	3	2	1	1	3	3	1	1	2	2	1	3	2	1	1	1	1	1	1	35	1	1	3	3	2	8	2	#NULL!	3	2	5	2	1	1	2	2	2
316	1	1	2	2	1	2	5	1	2	2	3	1	2	1	3	4	3	3	3	#NULL!	2	1	2	2	1	3	3	3	2	2	2	30	2	1	1	2	1	2	2	#NULL!	2	1	2	2	2	1	2	1	2
317	1	2	2	1	1	1	1	0	3	2	2	3	3	1	1	4	3	3	3	1	2	2	2	3	3	3	3	1	3	2	1	25	2	2	1	4	2	13	2	#NULL!	1	1	7	2	2	1	2	1	2
318	1	1	1	1	2	2	1	0	1	1	2	2	1	2	1	4	1	1	2	#NULL!	2	2	1	1	2	1	1	2	3	1	1	27	1	2	1	1	3	9	2	#NULL!	2	1	6	1	2	2	1	2	1
319	1	1	1	1	2	1	3	1	2	2	2	4	2	2	1	2	2	2	3	#NULL!	1	2	3	3	1	2	2	2	2	2	2	28	1	2	3	1	3	8	2	#NULL!	2	1	5	1	2	1	2	2	2
320	1	3	2	2	1	1	2	1	2	2	2	5	2	3	1	2	3	3	3	#NULL!	2	2	1	3	3	3	3	3	2	2	2	28	1	2	1	1	3	1	1	2	2	1	1	2	2	3	2	2	2
321	1	1	1	1	1	1	1	0	1	1	2	2	2	2	1	2	2	1	1	2	2	2	1	2	1	1	1	3	1	2	2	35	2	1	1	2	2	1	2	#NULL!	3	2	1	1	2	2	2	2	2
322	1	2	2	1	2	2	3	1	2	2	2	4	1	2	2	1	2	2	1	3	2	1	1	2	3	2	2	1	2	2	3	23	2	2	1	2	2	4	2	#NULL!	1	1	3	2	2	1	1	2	2
323	1	1	2	1	2	2	1	1	1	1	1	1	1	1	1	4	3	1	3	2	1	2	1	1	1	1	1	1	1	2	1	29	1	2	2	1	3	1	2	#NULL!	2	1	1	2	1	1	1	1	2
324	1	3	1	2	2	2	2	0	2	2	2	2	1	3	1	3	3	3	1	2	3	3	1	3	2	1	3	1	2	2	2	47	1	1	1	1	3	7	1	1	6	3	4	1	2	2	1	2	2
325	1	1	1	2	1	2	1	1	2	2	2	2	1	2	2	4	2	2	1	2	1	2	1	1	2	2	1	1	1	2	2	32	1	1	2	1	3	2	2	#NULL!	3	1	2	1	2	2	1	2	2
326	1	1	1	1	1	2	1	0	1	2	1	2	1	1	1	2	2	2	3	#NULL!	1	2	2	1	2	1	1	3	1	2	1	34	1	1	1	3	2	8	2	#NULL!	3	3	5	1	1	2	1	1	2
327	2	1	1	1	1	1	1	0	1	2	2	7	1	2	1	4	3	3	1	2	3	2	1	1	2	1	1	1	2	2	1	28	2	2	1	1	3	11	2	#NULL!	2	1	9	1	2	5	1	2	2
328	2	1	2	1	2	2	3	1	3	2	1	5	3	3	1	1	2	3	2	#NULL!	2	3	1	2	3	3	3	3	2	1	2	53	2	1	1	2	2	2	1	9	7	#NULL!	2	2	1	3	2	2	2
329	2	1	1	2	1	1	4	1	1	2	3	1	2	3	2	2	3	1	1	3	2	3	3	1	2	3	1	3	3	1	2	55	2	1	4	2	2	1	1	2	#NULL!	1	1	1	2	1	2	2	2
330	2	1	1	2	2	2	2	1	2	2	2	4	1	3	3	1	3	3	3	#NULL!	3	3	1	3	3	2	2	3	2	2	2	26	2	1	1	6	1	12	2	#NULL!	2	2	8	1	2	1	1	2	2
331	2	1	2	2	2	2	1	1	3	1	1	1	2	1	1	4	1	3	3	#NULL!	1	2	1	2	1	1	1	3	2	2	3	30	2	1	2	2	1	2	2	#NULL!	2	2	2	2	1	1	2	1	1
332	2	1	2	2	2	2	2	0	2	2	2	1	3	2	1	4	3	3	3	#NULL!	2	2	1	3	2	3	3	3	2	1	2	49	2	2	3	1	3	2	2	#NULL!	#NULL!	1	2	2	2	1	2	2	2
333	2	1	1	2	2	1	1	0	1	1	3	1	1	2	1	4	1	1	2	#NULL!	1	2	2	1	1	1	1	2	2	1	1	49	2	1	3	4	1	13	2	#NULL!	6	1	7	1	2	1	1	2	1
334	2	2	2	2	2	1	1	0	1	2	1	6	1	2	1	1	1	1	1	2	2	2	2	1	2	1	1	1	2	1	1	27	1	2	1	4	2	13	2	#NULL!	2	1	7	2	1	4	1	2	1
335	2	1	2	2	2	2	2	0	2	#NULL!	2	2	1	3	3	5	3	3	1	#NULL!	3	2	3	1	2	1	3	3	2	2	2	26	2	2	3	4	2	13	2	#NULL!	2	1	7	2	2	2	1	2	2
336	1	1	2	1	1	2	2	1	1	#NULL!	1	1	1	1	2	2	3	3	3	#NULL!	3	2	1	1	2	1	1	3	2	2	2	27	1	1	1	4	2	13	2	#NULL!	2	2	7	2	1	1	1	1	2
337	2	1	2	2	2	1	2	1	2	2	2	2	1	1	2	2	3	3	3	#NULL!	3	2	3	1	2	1	3	3	2	2	2	30	1	2	1	4	2	13	1	6	2	1	7	2	2	2	1	1	2
338	2	1	1	2	2	1	2	1	2	#NULL!	2	1	1	3	2	3	3	3	1	#NULL!	3	2	3	1	2	1	3	3	2	2	2	35	1	2	1	4	2	13	2	#NULL!	3	2	7	1	2	1	1	2	2
339	2	1	1	2	2	1	2	1	2	#NULL!	2	1	1	3	2	3	3	3	1	#NULL!	3	2	3	1	2	1	3	3	2	2	2	27	1	2	1	4	1	13	2	#NULL!	2	1	7	1	2	1	1	2	2
340	2	3	2	2	2	2	3	1	1	1	3	2	3	3	3	4	2	3	2	#NULL!	1	3	1	3	1	3	3	2	3	3	3	50	2	1	1	2	1	6	2	#NULL!	6	#NULL!	3	2	2	2	2	2	2
341	2	1	2	2	2	2	3	1	1	1	3	1	3	3	3	4	2	3	2	#NULL!	1	3	1	3	1	3	3	2	3	3	3	37	2	1	3	3	5	8	2	#NULL!	4	4	5	2	2	1	2	2	2
342	2	3	1	2	2	2	1	0	1	1	2	7	1	3	1	4	1	3	1	2	2	2	3	3	2	1	3	1	2	2	2	64	1	1	1	1	4	6	1	2	7	#NULL!	3	1	2	5	1	2	1
343	2	2	2	2	2	2	2	0	2	2	1	3	3	3	3	4	3	3	2	2	2	3	1	1	1	1	1	3	2	1	2	60	2	1	1	5	#NULL!	14	2	#NULL!	7	4	9	2	1	1	2	2	2
344	2	1	2	1	1	2	2	1	4	2	2	1	1	1	2	4	1	2	3	#NULL!	3	1	1	1	2	1	1	3	2	2	2	25	2	2	1	2	2	9	2	#NULL!	1	1	6	2	2	1	1	1	1
345	1	1	1	1	2	1	1	0	1	#NULL!	2	7	1	2	1	5	1	1	2	#NULL!	2	2	2	1	2	1	2	2	3	2	1	29	1	2	#NULL!	1	5	1	2	#NULL!	2	1	1	1	2	5	1	2	1
346	1	1	1	1	1	1	5	1	2	1	1	1	1	2	1	5	3	3	1	3	3	2	1	3	2	1	2	1	1	1	1	28	2	2	3	1	3	11	2	#NULL!	2	1	9	1	1	1	1	2	2
347	1	2	1	2	2	2	2	0	2	1	1	1	2	1	1	4	1	1	1	2	1	1	3	3	1	3	3	1	2	2	2	46	2	1	1	2	2	11	2	#NULL!	#NULL!	1	9	1	1	1	2	1	1
348	2	1	1	2	#NULL!	2	5	1	5	1	3	3	1	3	1	2	3	3	3	#NULL!	3	2	1	3	3	3	3	3	2	2	2	26	2	2	3	7	2	14	2	#NULL!	2	1	9	1	2	1	1	2	2
349	2	1	2	2	2	2	1	1	4	1	1	1	2	3	1	4	1	1	3	#NULL!	1	2	3	2	1	1	1	3	2	2	2	22	2	2	3	2	1	7	2	#NULL!	1	1	4	2	1	1	2	2	1
350	2	2	1	1	1	2	1	0	1	2	1	7	1	2	1	4	1	1	3	3	1	1	1	1	1	1	1	1	2	1	1	67	1	4	1	5	5	9	2	#NULL!	7	#NULL!	6	1	1	5	1	2	1
351	2	1	2	2	2	2	2	1	2	2	1	1	2	2	1	4	1	1	1	2	2	1	1	1	1	2	1	1	2	2	2	29	2	1	3	2	1	2	1	2	2	3	2	2	1	1	2	2	1
352	2	1	2	1	2	1	1	0	1	1	1	3	2	2	1	4	2	2	3	#NULL!	3	2	1	1	1	1	1	3	#NULL!	#NULL!	#NULL!	36	2	1	1	5	2	9	2	#NULL!	4	3	6	2	1	1	2	2	2
353	2	2	2	2	2	2	5	1	1	1	1	1	1	2	1	1	3	3	1	2	2	2	1	3	1	1	1	1	1	1	1	42	2	4	1	2	2	9	1	6	#NULL!	#NULL!	6	2	1	1	1	2	2
354	1	1	1	1	2	2	2	0	1	1	2	2	1	1	1	3	3	3	1	1	3	3	1	3	2	2	2	1	2	3	2	30	1	1	1	2	5	8	2	#NULL!	2	2	5	1	2	2	1	1	2
355	1	2	2	2	2	2	1	0	1	1	1	1	1	1	1	4	2	3	1	2	2	2	2	1	1	1	1	1	1	1	1	30	1	2	1	6	2	12	2	#NULL!	2	2	8	2	1	1	1	1	2
356	1	1	1	1	2	2	2	1	1	2	1	1	1	1	1	4	3	3	3	#NULL!	2	2	2	1	2	3	3	3	1	1	1	27	2	2	3	2	2	9	2	#NULL!	2	2	6	1	1	1	1	1	2
357	1	1	2	1	2	1	4	0	4	2	1	1	2	3	1	4	3	3	1	3	3	2	1	2	3	3	3	1	2	1	1	29	1	2	1	4	2	13	2	#NULL!	2	2	7	2	1	1	2	2	2
358	1	1	1	1	2	2	1	0	2	2	2	1	1	3	1	4	3	3	1	2	3	2	1	1	3	1	1	1	1	2	1	35	1	1	1	5	2	9	2	#NULL!	3	2	6	1	2	1	1	2	2
359	1	1	1	2	2	2	3	1	3	#NULL!	2	4	2	1	2	4	3	3	3	3	2	2	1	3	2	3	3	1	3	2	2	26	2	1	1	6	1	9	2	#NULL!	2	1	6	1	2	1	2	1	2
360	1	2	1	2	2	2	4	1	4	3	1	3	1	3	3	1	3	3	1	1	1	3	1	2	3	3	3	1	2	2	2	23	2	2	1	6	2	9	2	#NULL!	1	1	6	1	1	1	1	2	2
361	1	1	1	1	2	1	1	0	1	1	1	1	1	3	1	3	1	3	3	2	1	2	3	1	2	3	3	3	2	1	2	30	1	1	1	1	3	2	2	#NULL!	2	1	2	1	1	1	1	2	1
362	1	1	1	1	1	1	1	0	1	1	2	1	1	1	1	1	1	1	1	#NULL!	2	2	1	1	2	1	1	2	1	2	2	32	1	1	5	2	5	9	2	#NULL!	3	2	6	1	2	1	1	1	1
363	1	2	2	2	2	2	3	1	3	3	1	1	2	3	3	4	2	2	3	#NULL!	3	3	1	2	2	3	3	3	1	2	1	26	2	1	1	3	2	8	2	#NULL!	2	1	5	2	1	1	2	2	2
364	1	1	1	1	2	1	2	0	1	1	1	2	1	1	1	1	3	3	3	3	3	3	3	3	3	3	3	1	2	2	2	29	2	2	2	3	2	8	2	#NULL!	2	1	5	1	1	2	1	1	2
365	1	1	2	2	2	2	2	1	2	2	1	1	2	#NULL!	1	2	2	3	1	2	1	2	1	3	2	3	3	1	2	2	2	33	2	1	1	1	3	2	2	#NULL!	3	2	2	2	1	1	2	#NULL!	2
366	1	3	2	2	2	1	1	0	2	2	2	2	1	3	1	3	3	3	3	#NULL!	3	2	1	3	3	1	1	3	2	2	2	50	1	1	3	1	4	7	1	6	6	3	4	2	2	2	1	2	2
367	1	1	2	1	2	1	2	1	2	2	1	2	2	3	1	4	3	3	1	3	3	3	1	3	3	3	3	1	3	2	2	28	2	2	2	1	3	2	2	#NULL!	2	1	2	2	1	2	2	2	2
368	1	1	2	1	2	1	2	1	5	2	2	1	2	2	1	4	3	3	1	3	3	3	1	3	3	1	2	1	2	2	2	31	1	2	3	1	3	1	2	#NULL!	3	1	1	2	2	1	2	2	2
369	1	1	2	1	2	1	1	0	1	1	2	3	2	3	3	4	3	3	1	2	1	2	1	3	2	3	2	1	2	2	1	30	1	2	2	1	3	11	2	#NULL!	2	1	9	2	2	1	2	2	2
370	1	2	2	2	2	2	2	1	2	2	1	1	2	1	1	2	3	3	1	3	3	3	3	3	2	3	2	1	2	2	2	30	2	1	3	3	2	8	2	#NULL!	2	1	5	2	1	1	2	1	2
371	1	2	2	2	2	1	2	1	2	2	1	1	2	1	1	4	3	3	1	1	3	3	3	3	2	3	2	1	2	2	2	26	2	2	1	3	2	8	2	#NULL!	2	1	5	2	1	1	2	1	2
372	1	2	2	2	2	2	2	1	2	2	1	1	2	1	1	4	3	3	1	1	3	3	1	3	3	1	2	1	2	2	2	24	2	2	1	3	2	8	2	#NULL!	1	1	5	2	1	1	2	1	2
373	1	2	2	2	2	2	2	1	2	2	1	1	1	1	1	2	3	3	1	2	3	3	3	3	3	3	3	1	2	2	2	29	1	2	1	3	2	8	2	#NULL!	2	1	5	2	1	1	1	1	2
374	1	2	2	2	2	2	2	1	2	1	1	1	2	2	2	2	3	3	1	1	3	3	1	1	3	3	3	1	2	2	2	24	2	2	3	3	2	8	2	#NULL!	1	1	5	2	1	1	2	2	2
375	1	2	2	2	2	2	2	0	2	2	1	1	2	3	3	2	3	3	1	2	3	3	3	3	3	3	3	1	2	1	1	24	2	2	1	3	2	8	2	#NULL!	1	1	5	2	1	1	2	2	2
376	1	2	2	2	2	2	3	1	3	2	1	2	2	2	2	4	3	3	2	#NULL!	3	3	3	3	3	3	3	2	3	3	3	25	1	2	3	2	2	8	2	#NULL!	1	1	5	2	1	2	2	2	2
377	1	1	1	2	2	2	5	1	5	#NULL!	1	1	1	1	#NULL!	1	3	3	1	1	3	#NULL!	1	3	3	1	3	1	2	2	2	45	2	2	2	3	2	8	#NULL!	#NULL!	5	1	5	1	1	1	1	1	2
378	1	2	2	2	2	2	2	1	2	2	1	1	2	1	1	2	3	3	1	1	3	3	1	3	3	3	3	1	2	2	2	26	2	2	3	3	2	8	2	#NULL!	2	1	5	2	1	1	2	1	2
379	1	2	2	2	2	1	2	1	2	2	1	2	1	1	1	2	2	2	1	3	3	3	1	3	3	2	2	1	2	2	2	24	2	2	1	3	2	8	2	#NULL!	1	1	5	2	1	2	1	1	2
380	1	1	1	1	2	2	1	0	1	2	2	7	1	2	1	3	3	3	1	2	2	2	1	1	2	1	1	3	2	2	1	23	2	2	5	3	2	8	2	#NULL!	1	1	5	1	2	5	1	2	2
381	1	1	1	2	2	2	1	0	1	2	2	2	2	2	1	3	1	3	3	2	3	2	2	1	2	1	2	1	2	2	2	25	2	2	1	3	2	8	2	#NULL!	1	1	5	1	2	2	2	2	1
382	1	1	1	1	2	2	2	1	2	2	1	1	1	1	1	3	3	3	3	2	3	2	1	3	2	1	3	3	2	2	2	24	1	2	1	3	2	8	2	#NULL!	1	1	5	1	1	1	1	1	2
383	1	1	1	1	1	2	4	1	3	3	1	1	1	2	2	1	2	2	1	2	1	1	1	1	1	1	2	1	2	2	2	24	2	1	1	1	3	2	2	#NULL!	1	1	2	1	1	1	1	2	2
384	1	1	1	2	2	1	5	1	2	2	1	1	1	3	1	3	3	3	1	#NULL!	3	1	1	3	2	1	3	3	2	2	1	22	2	2	5	3	2	8	2	#NULL!	1	1	5	1	1	1	1	2	2
385	1	1	1	1	2	2	2	0	2	#NULL!	1	3	1	#NULL!	1	3	1	1	1	#NULL!	3	2	1	1	2	3	3	3	2	1	2	26	2	2	2	3	2	8	2	#NULL!	2	1	5	1	1	1	1	#NULL!	1
386	1	2	1	1	2	1	2	1	1	2	3	1	1	3	1	3	1	3	3	#NULL!	2	2	1	1	2	1	3	3	2	1	1	29	2	2	2	3	2	8	2	#NULL!	2	1	5	1	2	1	1	2	1
387	2	1	1	1	1	2	1	0	4	2	2	2	1	1	1	4	3	3	1	2	2	1	1	2	1	1	1	1	2	#NULL!	2	29	2	2	2	2	1	9	1	7	2	2	6	1	2	2	1	1	2
388	2	1	2	2	2	2	2	1	1	1	2	1	2	2	3	3	3	3	3	2	3	2	1	3	1	1	2	1	2	2	1	30	2	1	2	1	4	9	2	#NULL!	2	2	6	2	2	1	2	2	2
389	2	2	2	2	2	2	2	1	1	2	1	1	1	3	1	4	3	1	1	2	1	1	1	1	1	3	1	1	2	2	2	25	2	1	1	2	2	8	2	#NULL!	1	1	5	2	1	1	1	2	2
390	2	1	1	1	2	2	1	0	1	#NULL!	3	5	1	3	1	2	3	3	2	#NULL!	3	3	2	3	2	1	1	2	2	2	2	42	1	1	1	5	2	8	2	#NULL!	5	4	5	1	2	3	1	2	2
391	2	2	2	2	2	2	2	1	2	1	#NULL!	1	2	3	1	4	3	3	1	#NULL!	3	2	1	1	2	1	3	3	2	2	2	23	2	2	1	3	2	8	2	#NULL!	1	1	5	2	#NULL!	1	2	2	2
392	2	1	1	1	2	1	1	0	1	1	1	1	1	3	1	3	3	3	1	#NULL!	1	2	2	1	2	1	1	1	2	2	2	60	1	1	1	7	5	9	2	#NULL!	7	#NULL!	6	1	1	1	1	2	2
393	2	1	1	1	1	2	1	0	1	2	2	2	1	3	1	3	3	3	2	#NULL!	2	3	1	3	2	1	3	3	1	2	1	28	1	2	2	4	1	13	2	#NULL!	2	1	7	1	2	2	1	2	2
394	2	1	1	1	1	1	3	1	2	2	1	1	2	2	1	3	2	2	1	2	1	1	2	1	3	1	3	1	2	2	2	30	2	1	2	4	1	13	2	#NULL!	2	2	7	1	1	1	2	2	2
395	2	1	3	2	2	1	1	0	1	2	#NULL!	2	1	2	1	3	3	3	1	1	1	1	1	1	3	3	3	1	1	2	1	22	2	2	2	7	2	14	2	#NULL!	1	1	9	2	#NULL!	2	1	2	2
396	2	1	1	2	1	1	3	1	4	2	1	1	2	2	1	4	3	3	1	1	3	2	1	2	2	1	2	1	2	2	2	27	2	1	1	4	2	13	2	#NULL!	2	2	7	1	1	1	2	2	2
397	2	3	2	2	2	2	1	0	1	2	3	2	2	3	1	3	3	3	3	#NULL!	2	2	2	1	2	1	3	3	2	2	2	34	2	1	2	2	1	6	2	#NULL!	3	2	3	2	2	2	2	2	2
398	2	1	2	2	2	2	4	1	5	#NULL!	1	1	3	3	2	4	3	3	3	#NULL!	3	3	3	3	3	3	2	3	2	2	2	28	2	1	1	4	1	13	2	#NULL!	2	1	7	2	1	1	2	2	2
399	2	1	1	1	2	1	1	0	1	2	1	7	1	2	1	4	1	3	1	1	2	2	1	1	2	1	1	3	2	2	1	28	1	2	1	1	3	4	2	#NULL!	2	1	3	1	1	5	1	2	1
400	2	3	1	2	2	2	1	0	1	1	1	3	1	3	1	4	2	1	3	3	3	3	3	3	3	3	1	1	2	2	1	35	1	1	2	6	1	12	2	#NULL!	3	2	8	1	1	1	1	2	2
401	2	2	2	2	2	1	1	0	1	1	1	1	1	1	1	4	1	1	1	3	1	2	1	3	3	3	3	3	2	1	1	30	1	2	1	2	2	14	2	#NULL!	2	1	9	2	1	1	1	1	1
402	2	1	1	1	1	1	1	0	1	1	2	1	1	1	1	5	1	1	1	3	2	2	1	1	2	1	1	1	2	2	2	30	1	2	1	1	3	9	2	#NULL!	2	1	6	1	2	1	1	1	1
403	2	1	2	2	1	2	1	0	1	1	2	2	1	2	2	1	3	3	1	2	2	2	1	1	3	1	2	1	2	2	2	35	2	1	2	1	3	2	2	#NULL!	3	1	2	2	2	2	1	2	2
404	2	1	1	1	1	1	2	0	2	2	2	1	1	2	1	4	2	3	3	#NULL!	1	3	1	1	1	1	1	3	1	1	1	34	1	2	2	2	5	2	2	#NULL!	3	2	2	1	2	1	1	2	2
405	2	1	1	1	2	2	1	0	1	1	2	3	1	3	1	4	3	3	1	#NULL!	3	2	3	1	2	1	3	2	2	2	1	31	2	2	5	1	4	14	2	#NULL!	3	2	9	1	2	1	1	2	2
406	2	1	2	1	2	1	1	0	3	2	2	3	2	2	1	4	1	2	2	2	1	2	1	2	1	2	1	3	2	2	2	23	2	2	3	2	2	7	2	#NULL!	1	1	4	2	2	1	2	2	1
407	2	1	1	1	2	1	1	0	1	2	1	5	2	3	3	2	3	3	3	2	3	2	2	1	2	1	3	3	1	1	1	30	2	1	1	2	2	2	2	#NULL!	2	2	2	1	1	3	2	2	2
408	2	1	2	1	1	2	1	1	2	1	1	3	1	2	1	1	2	2	1	2	1	1	1	1	1	1	1	2	1	1	3	27	2	2	3	2	2	2	2	#NULL!	2	1	2	2	1	1	1	2	2
409	2	2	2	2	2	2	3	1	3	3	3	1	1	3	3	1	2	3	1	2	2	2	1	3	2	2	2	3	1	2	2	25	2	2	1	2	2	6	2	#NULL!	1	1	3	2	2	1	1	2	2
410	2	1	1	2	1	2	3	1	5	1	3	1	3	3	2	4	3	3	3	2	2	2	1	2	2	1	3	1	1	3	2	25	2	2	2	6	2	12	2	#NULL!	1	1	8	1	2	1	2	2	2
411	2	1	2	2	2	2	1	0	2	2	2	3	1	2	1	3	1	3	1	1	2	2	1	3	3	1	3	1	1	1	1	28	2	1	1	6	2	12	2	#NULL!	2	1	8	2	2	1	1	2	1
412	2	2	2	2	2	1	1	0	1	1	2	2	1	2	1	4	3	3	3	3	2	3	1	1	2	1	1	1	1	1	1	26	2	2	2	6	2	12	2	#NULL!	2	1	8	2	2	2	1	2	2
413	2	1	1	1	1	2	1	0	1	3	1	1	2	2	1	3	3	3	1	3	2	2	1	1	1	1	1	1	2	2	2	30	1	1	3	1	3	3	2	#NULL!	2	1	2	1	1	1	2	2	2
414	2	1	1	2	2	2	1	0	1	2	2	1	1	2	1	3	3	3	1	3	2	2	1	3	2	1	3	1	2	2	2	29	2	1	2	6	2	12	2	#NULL!	2	1	8	1	2	1	1	2	2
415	2	1	2	1	1	2	5	0	3	2	1	1	1	1	1	4	2	1	3	2	2	1	1	2	2	2	2	1	2	2	2	28	1	1	1	7	2	14	2	#NULL!	2	2	9	2	1	1	1	1	2
416	2	1	2	2	2	2	1	0	2	1	2	1	1	3	1	1	3	3	1	1	3	2	1	3	2	1	1	1	1	1	1	26	2	2	1	6	2	12	2	#NULL!	2	1	8	2	2	1	1	2	2
417	2	1	1	1	1	2	5	1	5	#NULL!	3	1	3	2	3	4	3	3	1	2	3	2	1	3	3	3	3	1	2	2	2	30	2	1	3	4	2	13	2	#NULL!	2	1	7	1	2	1	2	2	2
418	2	1	1	1	2	1	1	0	1	1	2	7	1	2	1	4	1	1	2	#NULL!	2	2	1	1	2	1	1	2	2	2	2	32	1	2	1	1	3	2	2	#NULL!	3	1	2	1	2	5	1	2	1
419	1	2	2	2	2	1	2	1	2	1	1	1	3	2	2	3	3	3	3	2	2	2	1	3	1	1	1	3	2	2	2	27	2	1	1	7	2	1	2	#NULL!	2	1	1	2	1	1	2	2	2
420	1	1	2	1	2	2	1	0	1	1	1	1	2	1	#NULL!	2	1	1	3	1	2	2	1	1	2	1	1	1	2	2	2	28	1	1	1	1	3	1	2	#NULL!	2	1	1	2	1	1	2	1	1
421	1	1	2	2	2	1	2	1	5	2	1	1	1	2	1	1	3	3	3	1	3	3	3	3	3	#NULL!	1	3	2	#NULL!	2	26	1	2	1	5	2	9	2	#NULL!	2	1	6	2	1	1	1	2	2
422	1	2	1	1	2	1	2	1	2	2	1	3	1	2	1	4	3	3	3	2	2	2	1	1	1	1	1	3	1	2	2	44	1	1	1	2	5	1	1	2	5	4	1	1	1	1	1	2	2
423	1	3	3	1	2	1	2	0	2	2	1	1	1	2	1	4	3	3	1	2	1	2	2	1	1	1	1	3	2	2	2	40	1	1	1	2	2	1	2	#NULL!	4	3	1	2	1	1	1	2	2
424	1	1	2	2	2	1	2	1	2	2	1	1	3	2	1	1	3	3	1	2	1	2	2	1	2	1	1	1	2	2	1	29	2	1	1	2	#NULL!	1	2	#NULL!	2	1	1	2	1	1	2	2	2
425	1	1	1	1	1	1	1	0	1	1	1	2	1	3	1	4	3	3	1	3	1	2	1	1	2	1	1	1	2	1	1	29	1	1	3	5	2	1	2	#NULL!	2	1	1	1	1	2	1	2	2
426	1	1	1	1	1	1	2	1	2	1	1	1	3	2	1	4	3	3	1	2	1	2	1	3	3	1	1	3	1	1	1	25	2	2	1	3	2	1	2	#NULL!	1	#NULL!	1	1	1	1	2	2	2
427	1	3	1	2	2	1	2	1	2	2	1	1	2	2	1	4	2	2	3	#NULL!	1	1	1	1	3	1	1	1	#NULL!	2	1	28	2	2	2	5	2	1	2	#NULL!	2	1	1	1	1	1	2	2	2
428	1	1	2	1	1	1	1	0	1	2	1	1	2	2	1	4	3	3	3	#NULL!	2	2	1	1	2	1	1	3	1	1	1	30	1	1	1	5	2	1	2	#NULL!	2	2	1	2	1	1	2	2	2
429	1	2	3	1	1	1	2	1	2	1	1	1	3	3	3	2	3	3	3	2	3	3	1	1	1	1	1	3	1	1	1	31	2	2	1	2	2	1	2	#NULL!	3	1	1	2	1	1	2	2	2
430	1	1	1	1	1	1	3	1	3	2	1	1	3	2	1	4	3	3	3	2	3	3	1	3	2	2	3	3	2	1	2	25	2	2	1	2	2	1	2	#NULL!	1	1	1	1	1	1	2	2	2
431	1	3	3	2	2	1	2	1	2	2	1	1	3	3	3	3	3	3	3	2	1	2	1	1	2	1	1	3	2	2	2	24	1	2	1	2	2	1	2	#NULL!	1	1	1	2	1	1	2	2	2
432	1	1	3	2	2	1	2	1	2	2	3	2	3	2	2	4	1	3	3	2	2	2	3	3	2	1	1	3	2	1	1	28	1	2	1	2	#NULL!	1	2	#NULL!	2	1	1	2	2	2	2	2	1
433	1	1	2	2	1	1	2	1	2	1	1	1	1	2	1	4	3	3	3	#NULL!	2	2	1	1	2	1	1	3	2	2	1	24	2	2	1	4	2	1	2	#NULL!	1	1	1	2	1	1	1	2	2
434	1	1	2	2	2	1	1	1	2	2	1	1	2	3	3	4	3	3	3	2	2	2	3	3	2	1	1	3	2	1	1	28	2	2	3	2	2	1	2	#NULL!	2	1	1	2	1	1	2	2	2
435	1	2	2	2	2	1	3	0	3	2	3	2	2	1	1	4	3	3	3	3	3	3	3	2	1	3	2	1	2	2	3	28	1	2	3	4	2	1	2	#NULL!	2	1	1	2	2	2	2	1	2
436	1	1	1	2	2	1	2	0	2	1	3	5	1	2	1	2	2	3	1	2	2	2	1	1	3	1	3	1	2	1	1	27	1	2	3	5	2	1	2	#NULL!	2	1	1	1	2	3	1	2	2
437	1	1	1	1	1	1	1	0	1	1	1	1	1	2	1	3	1	1	1	1	1	2	1	1	2	1	1	1	2	2	2	30	1	1	1	1	3	1	2	#NULL!	2	1	1	1	1	1	1	2	1
438	1	1	1	1	2	2	1	0	1	2	2	1	1	2	2	3	3	3	1	1	2	1	1	2	2	2	#NULL!	1	3	3	#NULL!	27	1	2	1	2	2	8	2	#NULL!	2	1	5	1	2	1	1	2	2
439	1	1	1	1	2	2	1	0	2	2	2	2	1	2	1	2	3	3	1	1	2	1	1	1	2	1	3	1	2	2	1	29	2	1	1	1	3	14	2	#NULL!	2	1	9	1	2	2	1	2	2
440	1	3	2	2	2	2	1	0	1	1	2	1	1	1	1	4	3	3	#NULL!	#NULL!	1	2	1	1	2	1	1	3	1	1	1	30	1	1	1	6	#NULL!	14	2	#NULL!	2	2	9	2	2	1	1	1	2
441	1	1	1	1	1	2	2	1	2	1	1	1	1	3	1	2	3	3	1	2	2	1	1	2	2	1	1	1	2	2	1	30	1	2	3	1	3	14	2	#NULL!	2	1	9	1	1	1	1	2	2
442	1	3	2	2	2	2	2	0	2	1	1	1	1	2	3	3	1	3	3	1	3	3	1	1	3	3	3	3	2	2	2	29	1	1	3	2	2	14	2	#NULL!	2	#NULL!	9	2	1	1	1	2	1
443	1	2	1	2	2	2	2	1	1	3	2	2	1	2	1	4	3	3	1	#NULL!	2	2	1	1	1	1	1	1	3	3	3	32	1	2	1	7	5	14	2	#NULL!	3	1	9	1	2	2	1	2	2
444	1	1	1	1	2	2	2	1	2	1	1	7	1	3	3	1	3	3	1	2	2	3	1	1	3	1	2	1	3	2	2	29	1	2	1	1	3	14	2	#NULL!	2	1	9	1	1	5	1	2	2
445	1	1	1	2	1	2	1	0	1	2	3	1	1	3	3	1	3	3	1	#NULL!	3	2	1	3	3	3	2	1	2	2	1	44	2	1	1	4	2	13	2	#NULL!	5	#NULL!	7	1	2	1	1	2	2
446	1	1	2	2	2	#NULL!	2	1	2	2	1	2	1	1	1	3	1	1	3	3	1	1	2	1	1	1	2	3	#NULL!	#NULL!	#NULL!	28	1	2	1	3	2	8	2	#NULL!	2	#NULL!	5	2	1	2	1	1	1
447	1	2	2	2	2	2	1	0	1	2	1	5	2	2	1	1	3	3	1	2	1	1	1	2	1	1	1	3	1	2	1	32	1	1	3	3	2	8	2	#NULL!	3	2	5	2	1	3	2	2	2
448	1	1	2	2	2	2	3	0	4	1	1	#NULL!	1	3	3	2	3	3	1	2	3	3	1	2	2	1	2	1	1	2	2	28	1	2	1	3	2	8	2	#NULL!	2	1	5	2	1	#NULL!	1	2	2
449	1	1	2	2	2	1	3	1	3	1	1	1	1	1	1	1	3	#NULL!	1	1	2	1	1	2	2	2	2	1	2	2	2	26	2	2	1	3	2	8	2	#NULL!	2	1	5	2	1	1	1	1	2
450	1	1	2	2	2	2	1	0	1	1	1	1	1	1	1	4	1	3	1	2	2	2	1	3	2	1	2	1	2	2	3	27	1	1	2	3	2	8	2	#NULL!	2	1	5	2	1	1	1	1	1
451	1	1	1	1	2	1	1	0	2	2	1	1	1	1	1	3	1	1	2	1	3	3	3	3	2	1	1	1	2	2	1	28	1	2	1	1	3	2	2	#NULL!	2	1	2	1	1	1	1	1	1
452	1	2	2	2	2	2	1	0	2	2	1	7	1	1	1	2	1	#NULL!	1	1	2	1	2	1	2	1	1	1	2	2	2	31	1	1	1	3	2	8	2	#NULL!	3	2	5	2	1	5	1	1	1
453	1	1	3	2	1	2	4	1	5	3	1	2	1	1	3	4	2	2	3	#NULL!	1	2	1	2	1	2	1	2	#NULL!	2	#NULL!	26	2	2	1	3	5	8	1	8	2	#NULL!	5	2	1	2	1	1	2
454	1	1	1	1	1	1	2	0	2	1	2	7	1	3	1	3	3	3	3	3	3	2	1	3	2	1	3	3	2	2	2	33	1	1	1	1	4	8	2	#NULL!	3	#NULL!	5	1	2	5	1	2	2
455	1	1	1	1	2	2	1	0	1	#NULL!	2	7	3	2	1	5	1	1	1	#NULL!	2	2	2	1	2	1	1	1	3	2	2	30	1	2	1	1	4	7	2	#NULL!	2	2	4	1	2	5	2	2	1
456	1	1	1	1	2	2	1	0	1	2	2	1	1	1	1	4	1	1	1	2	2	2	1	1	2	1	1	1	2	2	2	25	2	2	1	2	5	6	2	#NULL!	1	1	3	1	2	1	1	1	1
457	1	1	1	1	1	2	1	0	1	2	2	1	1	1	1	1	1	1	1	1	1	1	1	2	2	1	1	1	3	2	1	26	2	1	1	1	3	1	1	2	#NULL!	2	1	1	2	1	1	1	1
458	1	2	2	2	2	1	2	1	2	1	1	2	1	1	2	2	2	2	3	1	1	2	1	1	1	2	2	3	2	#NULL!	2	32	1	2	2	3	2	8	2	#NULL!	#NULL!	2	5	2	1	2	1	1	2
459	1	1	1	1	2	1	3	1	1	2	1	2	1	1	1	4	3	3	1	1	3	3	1	3	3	3	3	1	2	2	1	35	2	1	2	2	2	9	2	#NULL!	3	2	6	1	1	2	1	1	2
460	1	1	1	1	2	2	2	1	5	2	1	1	1	1	1	2	3	3	3	#NULL!	2	#NULL!	1	3	1	1	3	3	2	2	2	28	2	2	1	2	2	3	2	#NULL!	2	1	2	1	1	1	1	1	2
461	1	2	2	2	2	2	1	0	1	2	2	1	1	1	1	3	1	1	1	#NULL!	2	2	1	1	1	1	1	1	#NULL!	#NULL!	#NULL!	45	1	1	2	3	1	8	2	#NULL!	#NULL!	1	5	2	2	1	1	1	1
462	1	3	2	2	2	2	1	0	1	2	1	3	1	2	1	1	3	3	3	#NULL!	2	2	1	1	2	1	1	3	#NULL!	#NULL!	#NULL!	41	1	1	3	3	2	8	2	#NULL!	#NULL!	1	5	2	1	1	1	2	2
463	1	1	1	1	2	2	4	1	2	2	#NULL!	1	3	3	3	1	3	3	3	#NULL!	3	3	1	3	3	1	1	3	2	1	1	54	2	1	1	2	2	14	1	1	7	#NULL!	9	1	#NULL!	1	2	2	2
464	1	1	2	2	2	1	1	0	1	2	2	7	3	2	1	4	1	1	1	2	2	2	1	1	1	1	1	1	2	2	1	45	2	1	1	2	5	14	2	#NULL!	5	#NULL!	9	2	2	5	2	2	1
465	1	1	1	1	1	1	1	0	1	2	2	3	2	2	1	4	3	3	2	#NULL!	2	2	2	1	2	1	2	2	2	2	3	41	2	1	1	2	2	4	2	#NULL!	#NULL!	4	3	1	2	1	2	2	2
466	1	1	2	1	2	1	3	1	1	2	3	2	2	2	1	3	2	2	3	#NULL!	2	2	1	1	1	3	1	3	#NULL!	#NULL!	#NULL!	23	2	1	1	2	2	9	2	#NULL!	#NULL!	1	6	2	2	2	2	2	2
467	1	2	1	2	2	2	5	0	1	2	3	2	1	3	1	4	3	3	3	1	2	3	1	3	3	3	2	3	2	1	3	28	1	1	3	3	1	8	1	1	2	1	5	1	2	2	1	2	2
468	1	3	#NULL!	#NULL!	#NULL!	2	3	1	2	2	2	5	3	2	2	2	1	#NULL!	3	2	2	2	2	1	2	2	1	3	#NULL!	#NULL!	#NULL!	25	1	2	2	3	1	8	#NULL!	#NULL!	1	1	5	#NULL!	2	3	2	2	1
469	1	1	1	1	1	2	2	1	1	1	1	1	3	3	1	3	3	3	3	#NULL!	2	2	3	3	3	1	1	3	2	#NULL!	2	39	1	1	1	4	2	13	2	#NULL!	4	2	7	1	1	1	2	2	2
470	1	1	1	1	2	2	1	0	1	1	2	5	1	2	1	4	1	1	1	#NULL!	1	2	2	1	2	1	1	2	1	1	1	29	2	1	3	1	3	14	2	#NULL!	2	1	9	1	2	3	1	2	1
471	1	1	1	1	2	2	3	1	3	3	2	4	1	2	2	3	2	2	2	3	1	2	2	2	1	2	2	1	2	1	3	30	2	1	1	6	2	12	2	#NULL!	2	2	8	1	2	1	1	2	2
472	1	2	1	1	2	2	5	1	5	2	3	3	1	2	2	4	3	3	2	#NULL!	3	3	3	3	3	3	3	#NULL!	3	3	3	52	2	4	1	6	2	12	1	2	7	#NULL!	8	1	2	1	1	2	2
473	1	1	2	2	2	1	3	1	1	2	3	7	1	1	3	3	3	3	1	2	2	3	1	3	3	3	3	1	2	2	2	28	1	2	1	6	2	12	2	#NULL!	2	1	8	2	2	5	1	1	2
474	1	2	1	2	2	2	1	0	2	1	2	2	2	3	3	3	3	3	3	#NULL!	3	3	2	1	1	3	3	3	2	2	2	50	2	1	1	6	2	12	1	9	6	2	8	1	2	2	2	2	2
475	1	1	1	2	1	2	3	1	2	2	2	1	1	1	1	3	1	#NULL!	1	1	1	1	1	3	3	3	3	1	#NULL!	2	1	28	1	1	1	3	1	8	1	1	2	1	5	1	2	1	1	1	1
476	2	2	2	2	2	1	4	1	3	#NULL!	1	3	1	2	3	3	3	3	1	#NULL!	2	3	1	1	2	1	3	3	2	2	2	23	1	2	1	4	2	13	2	#NULL!	1	1	7	2	1	1	1	2	2
477	2	1	1	1	2	1	1	0	1	2	1	1	1	1	1	1	1	3	2	2	2	2	3	1	2	1	1	1	1	1	1	32	2	2	1	4	2	13	2	#NULL!	3	2	7	1	1	1	1	1	1
478	2	1	2	2	2	1	1	0	2	2	2	1	1	2	1	4	2	2	1	#NULL!	1	2	1	2	2	1	2	1	#NULL!	2	1	32	1	2	1	4	5	13	2	#NULL!	3	2	7	2	2	1	1	2	2
479	2	1	1	1	1	1	4	1	3	3	1	6	1	1	2	1	2	2	2	#NULL!	1	2	2	2	1	2	2	2	1	2	2	33	1	1	1	4	2	1	1	2	3	2	1	1	1	4	1	1	2
480	2	1	1	1	1	1	1	0	3	1	1	4	2	2	2	3	2	1	3	2	2	2	1	2	1	1	2	2	2	1	1	30	1	1	1	5	2	9	2	#NULL!	2	2	6	1	1	1	2	2	2
481	2	1	1	1	2	1	1	0	1	1	1	1	1	1	1	1	1	3	1	1	2	2	1	1	2	1	1	1	#NULL!	3	1	27	1	1	2	2	2	9	2	#NULL!	2	1	6	1	1	1	1	1	1
482	2	1	1	1	2	2	1	0	1	2	1	4	1	1	1	5	1	3	1	2	1	3	3	1	2	1	1	1	2	2	2	24	2	2	2	2	2	9	2	#NULL!	1	1	6	1	1	1	1	1	1
483	2	1	1	1	1	1	1	0	1	1	1	2	2	1	1	2	1	3	3	3	2	2	1	1	2	2	2	1	1	1	1	26	2	2	2	5	2	9	2	#NULL!	2	1	6	1	1	2	2	1	1
484	2	1	1	1	2	2	2	1	2	2	1	1	1	1	1	4	3	3	3	2	2	3	1	1	3	3	3	3	2	2	1	25	1	2	3	4	2	13	2	#NULL!	1	1	7	1	1	1	1	1	2
485	2	1	1	1	1	2	4	1	5	#NULL!	2	2	1	3	3	1	3	2	2	#NULL!	3	2	3	3	2	1	3	2	2	2	1	40	1	1	1	7	2	2	2	#NULL!	4	3	2	1	2	2	1	2	2
486	2	1	2	1	2	2	1	0	1	2	2	2	1	3	1	3	3	3	1	#NULL!	2	2	1	3	2	1	1	1	1	1	1	25	1	2	1	2	1	1	2	#NULL!	1	1	1	2	2	2	1	2	2
487	2	1	2	1	2	2	1	0	1	1	1	1	1	2	1	2	1	3	3	2	3	2	3	3	2	1	3	1	2	2	2	24	1	2	1	2	2	14	2	#NULL!	1	1	9	2	1	1	1	2	1
488	2	3	3	2	2	2	1	0	1	1	2	2	1	1	1	3	2	2	1	2	3	3	2	3	2	1	3	1	2	2	2	25	2	1	1	2	2	14	2	#NULL!	1	1	9	2	2	2	1	1	2
489	2	2	2	2	2	1	4	1	3	3	2	1	1	1	3	4	3	3	3	#NULL!	3	2	1	3	1	3	3	3	2	2	1	27	2	2	1	2	2	3	2	#NULL!	2	1	2	2	2	1	1	1	2
490	2	1	1	1	2	2	4	1	3	3	1	5	1	1	3	4	2	3	3	2	2	3	1	1	3	1	3	1	2	2	2	24	2	2	1	7	2	14	2	#NULL!	1	1	9	1	1	3	1	1	2
491	2	1	2	1	1	1	2	1	2	1	1	2	1	2	1	2	3	3	3	#NULL!	3	2	1	1	3	1	3	3	3	2	1	28	1	2	1	2	2	4	2	#NULL!	2	1	3	2	1	2	1	2	2
492	2	1	2	1	1	2	4	1	4	#NULL!	1	5	1	3	2	4	2	2	1	1	2	2	1	2	1	3	3	1	#NULL!	2	2	29	1	1	1	7	2	14	2	#NULL!	2	1	9	2	1	3	1	2	2
493	2	1	1	2	2	2	3	1	5	2	2	7	1	1	2	4	2	3	3	#NULL!	2	3	#NULL!	1	2	1	1	3	1	1	1	28	2	2	1	7	2	14	#NULL!	#NULL!	2	#NULL!	9	1	2	5	1	1	2
494	2	1	2	1	1	2	2	1	2	2	1	1	1	2	1	3	1	2	3	#NULL!	2	2	1	1	2	2	2	3	2	2	1	26	2	2	1	2	2	14	2	#NULL!	2	1	9	2	1	1	1	2	1
495	2	1	1	1	2	2	2	1	2	2	1	1	1	3	3	4	3	3	3	#NULL!	1	2	3	3	3	1	3	3	2	2	1	27	1	1	1	7	2	14	2	#NULL!	2	1	9	1	1	1	1	2	2
496	2	3	1	1	2	2	2	0	2	3	2	3	2	3	1	3	3	3	1	3	3	2	3	3	2	1	2	3	2	2	1	45	2	2	2	2	1	14	2	#NULL!	#NULL!	2	9	1	2	1	2	2	2
497	2	3	3	1	2	1	1	0	1	1	1	2	1	3	1	3	3	3	2	1	3	3	3	3	3	3	3	1	1	2	1	25	1	2	1	2	2	11	2	#NULL!	1	1	9	2	1	2	1	2	2
498	2	1	2	1	1	1	1	0	1	2	1	1	1	2	1	1	1	1	1	1	1	1	1	1	1	1	1	1	#NULL!	1	1	29	1	1	1	7	5	1	2	#NULL!	2	2	1	2	1	1	1	2	1
499	2	1	1	1	2	2	4	1	1	2	1	1	2	3	3	1	3	3	1	2	2	2	1	1	2	2	2	1	2	2	1	40	1	1	1	5	2	14	2	#NULL!	4	3	9	1	1	1	2	2	2
500	2	1	1	2	2	2	2	0	2	2	2	2	1	2	1	1	2	2	2	#NULL!	1	1	2	2	1	1	2	2	2	1	2	25	1	2	1	2	2	9	2	#NULL!	1	1	6	1	2	2	1	2	2
501	2	1	1	1	1	1	1	0	2	2	1	1	1	2	1	4	3	3	3	#NULL!	2	2	1	3	3	1	1	3	2	2	1	25	2	2	1	2	2	2	2	#NULL!	1	1	2	1	1	1	1	2	2
502	2	1	1	1	2	1	3	1	1	1	1	#NULL!	1	1	1	3	1	2	2	3	1	2	1	2	1	1	2	1	2	1	1	26	2	2	1	2	2	2	2	#NULL!	2	1	2	1	1	#NULL!	1	1	1
503	2	1	1	1	1	1	1	0	2	1	2	3	1	2	2	2	2	#NULL!	3	1	1	1	1	1	2	1	1	3	1	2	1	27	2	2	3	2	2	4	1	#NULL!	2	1	3	1	2	1	1	2	2
504	2	1	2	1	2	2	2	1	1	2	1	7	1	3	2	5	2	2	1	#NULL!	2	3	1	1	2	1	2	1	2	2	2	22	1	2	1	7	2	14	2	#NULL!	1	1	9	2	1	5	1	2	2
505	1	1	2	1	2	1	4	1	4	3	1	2	1	1	1	#NULL!	1	1	2	3	1	1	1	1	1	1	1	1	3	1	2	26	2	2	1	2	2	2	2	#NULL!	2	1	2	2	1	2	1	1	1
506	1	2	1	1	2	1	5	1	1	1	3	3	2	3	3	5	3	3	3	#NULL!	3	1	3	3	2	3	3	3	1	1	1	24	2	2	3	2	2	2	2	#NULL!	1	1	2	1	2	1	2	2	2
507	1	3	3	2	2	2	5	#NULL!	5	3	3	4	3	3	3	1	3	3	3	3	3	3	3	3	3	3	3	1	2	2	2	23	2	2	1	4	2	1	2	#NULL!	1	1	1	2	2	1	2	2	2
508	1	1	1	1	1	2	4	1	2	3	3	4	1	3	3	1	3	3	3	#NULL!	3	3	1	3	3	3	1	3	1	1	1	28	1	2	1	2	2	1	2	#NULL!	2	1	1	1	2	1	1	2	2
509	1	1	1	1	1	1	5	1	5	3	2	1	1	3	3	1	3	3	3	3	3	3	3	3	3	3	3	3	2	2	2	25	2	1	4	2	2	1	2	#NULL!	1	1	1	1	2	1	1	2	2
510	1	2	2	1	2	1	2	1	1	2	#NULL!	1	1	2	1	4	2	2	#NULL!	#NULL!	1	2	3	3	#NULL!	2	#NULL!	2	2	1	1	24	2	2	1	2	2	1	2	#NULL!	1	1	1	2	#NULL!	1	1	2	2
511	1	1	1	1	2	2	4	1	4	3	1	6	2	1	2	3	2	2	2	#NULL!	1	1	1	2	2	2	2	2	2	2	2	35	1	1	2	1	3	1	2	#NULL!	3	1	1	1	1	4	2	1	2
512	1	1	1	1	1	1	5	1	5	3	2	1	1	2	2	1	3	3	3	3	3	2	2	2	3	3	3	3	2	2	2	33	1	2	2	2	2	1	2	#NULL!	3	#NULL!	1	1	2	1	1	2	2
513	1	1	1	1	1	2	4	1	5	2	2	4	1	3	3	1	2	2	2	#NULL!	3	3	3	3	3	1	1	2	2	2	2	26	2	1	2	2	1	1	#NULL!	#NULL!	2	#NULL!	1	1	2	1	1	2	2
514	1	1	1	1	2	1	2	1	1	1	1	1	1	1	1	3	3	#NULL!	3	2	2	2	1	3	1	1	2	3	2	2	1	27	1	2	2	2	2	1	2	#NULL!	2	1	1	1	1	1	1	1	2
515	1	1	1	1	1	1	5	1	5	3	3	1	1	3	3	1	3	3	3	3	3	3	3	3	3	3	3	3	2	2	2	39	1	1	3	2	2	1	2	#NULL!	4	3	1	1	2	1	1	2	2
516	1	1	2	1	2	#NULL!	1	0	1	1	1	3	2	#NULL!	#NULL!	5	3	3	1	1	#NULL!	2	1	1	2	1	1	1	1	1	1	32	1	2	5	1	3	14	2	#NULL!	3	3	9	2	1	1	2	#NULL!	2
517	1	1	1	1	2	2	3	1	5	2	1	1	1	1	1	4	3	3	3	#NULL!	2	2	1	3	2	1	3	3	2	2	1	25	2	2	3	7	2	14	2	#NULL!	1	1	9	1	1	1	1	1	2
518	1	2	2	2	2	2	1	1	4	2	1	3	1	3	1	3	3	3	3	2	3	3	3	1	2	3	3	3	#NULL!	2	2	34	2	1	3	2	2	14	2	#NULL!	3	2	9	2	1	1	1	2	2
519	1	1	2	2	2	2	1	0	2	2	3	3	1	1	1	4	2	1	2	2	2	2	1	1	2	1	1	1	2	1	1	33	2	1	1	2	2	14	2	#NULL!	3	2	9	2	2	1	1	1	2
520	1	3	1	2	2	1	1	0	1	1	2	2	1	2	1	3	1	1	1	2	2	2	1	1	2	1	1	3	1	1	1	32	1	2	1	7	2	14	2	#NULL!	3	2	9	1	2	2	1	2	1
521	1	1	1	1	2	1	4	1	5	#NULL!	1	1	#NULL!	3	3	5	2	3	1	2	3	2	1	2	3	1	3	1	2	2	1	33	1	1	1	7	2	14	2	#NULL!	3	1	9	1	1	1	#NULL!	2	2
522	1	1	1	1	1	2	1	0	1	1	1	3	1	3	1	4	3	1	1	2	3	2	3	1	2	1	1	1	2	2	1	38	1	1	1	4	2	13	2	#NULL!	4	3	7	1	1	1	1	2	2
523	2	3	1	2	1	2	4	1	1	1	1	1	2	1	1	4	1	1	3	2	1	2	1	1	3	3	1	1	2	2	2	36	1	2	1	6	1	12	2	#NULL!	4	2	8	1	1	1	2	1	1
524	1	1	2	1	2	2	1	0	2	2	1	2	1	2	1	1	3	3	1	1	1	3	1	3	2	2	1	3	#NULL!	2	#NULL!	28	2	1	3	2	2	14	2	#NULL!	2	2	9	2	1	2	1	2	2
525	1	1	1	1	2	1	1	0	1	1	1	1	1	3	1	2	3	3	1	2	3	2	1	1	3	1	2	1	2	1	1	30	1	2	1	6	5	14	2	#NULL!	2	2	9	1	1	1	1	2	2
526	1	1	1	1	2	1	5	1	2	1	2	1	1	2	1	4	3	3	1	2	2	2	1	1	2	1	3	1	1	1	1	29	1	2	1	3	2	8	2	#NULL!	2	1	5	1	2	1	1	2	2
527	1	1	1	1	2	1	2	1	2	1	1	1	1	2	3	4	3	3	3	#NULL!	3	2	1	3	2	1	3	3	2	2	2	29	1	2	1	1	3	8	2	#NULL!	2	1	5	1	1	1	1	2	2
528	1	1	2	2	2	2	1	1	2	2	1	1	2	3	3	4	3	3	#NULL!	#NULL!	2	2	2	1	3	3	3	3	2	2	2	29	2	2	1	3	2	8	2	#NULL!	2	2	5	2	1	1	2	2	2
529	1	2	2	#NULL!	2	1	3	1	3	1	1	1	3	3	3	4	3	3	2	#NULL!	3	3	1	3	3	3	3	2	#NULL!	1	2	25	2	1	1	3	1	8	1	1	1	1	5	2	1	1	2	2	2
530	1	1	2	2	2	2	3	1	2	3	1	1	1	1	3	3	3	2	3	#NULL!	3	3	1	3	2	3	2	2	2	2	1	22	2	2	1	3	2	8	2	#NULL!	1	1	5	2	1	1	1	1	2
531	1	1	2	2	2	2	3	1	2	3	1	1	1	1	3	3	3	3	3	#NULL!	3	3	3	#NULL!	#NULL!	3	3	2	2	2	2	24	2	1	1	3	2	8	2	#NULL!	1	1	5	2	1	1	1	1	2
532	1	1	1	2	2	1	1	0	1	1	2	2	2	2	1	4	3	3	1	1	3	2	1	3	2	1	1	1	1	1	1	30	1	1	3	1	3	8	2	#NULL!	2	1	5	1	2	2	2	2	2
533	1	3	1	2	2	2	1	0	2	1	2	2	1	2	1	1	3	3	2	2	2	2	1	1	3	1	1	1	1	2	1	29	1	1	5	1	3	7	2	#NULL!	2	1	4	1	2	2	1	2	2
534	1	2	2	2	2	2	5	#NULL!	5	1	2	7	2	3	1	3	3	3	3	2	3	3	1	1	1	1	2	1	1	2	1	31	2	1	5	6	5	12	2	#NULL!	3	2	8	2	2	5	2	2	2
535	1	1	1	2	2	2	1	0	1	1	2	2	1	1	1	1	3	3	1	1	2	2	1	3	2	1	1	3	2	2	2	33	1	1	1	7	5	14	1	8	3	2	9	1	2	2	1	1	2
536	1	1	1	1	1	2	1	0	3	2	2	2	2	3	1	1	3	3	1	2	2	2	3	1	1	1	1	1	2	1	1	29	1	2	1	7	2	14	2	#NULL!	2	2	9	1	2	2	2	2	2
537	1	1	1	1	2	2	3	1	5	3	1	1	1	1	3	3	2	2	1	2	2	1	1	2	1	3	3	1	1	1	1	30	2	1	1	2	2	14	2	#NULL!	2	3	9	1	1	1	1	1	2
538	1	1	1	2	2	2	3	1	3	1	2	5	1	1	3	4	3	3	3	#NULL!	3	2	1	3	2	1	3	3	1	1	1	28	2	2	3	7	2	14	2	#NULL!	2	2	9	1	2	3	1	1	2
539	1	2	2	2	2	1	2	1	2	2	2	1	1	2	3	4	3	3	1	1	3	2	3	1	2	1	1	1	2	2	2	29	1	2	1	4	2	13	2	#NULL!	2	1	7	2	2	1	1	2	2
540	1	1	2	2	2	1	2	1	2	2	2	1	1	2	3	3	3	3	3	1	3	2	2	1	2	1	1	3	1	1	1	31	2	1	3	1	3	2	2	#NULL!	3	1	2	2	2	1	1	2	2
541	1	1	2	1	2	2	1	0	2	2	1	2	1	2	3	2	3	3	1	3	3	3	1	3	3	1	2	3	3	2	1	42	1	1	1	1	4	2	2	#NULL!	5	3	2	2	1	2	1	2	2
242	1	1	1	2	1	1	2	1	2	2	2	7	1	3	1	4	3	3	3	#NULL!	3	3	3	3	3	3	3	3	2	2	2	35	2	1	2	2	2	9	2	#NULL!	3	2	6	1	2	5	1	2	2
543	1	3	2	2	2	2	3	1	2	2	1	3	1	1	3	4	2	3	1	3	1	3	1	2	2	3	3	1	3	2	2	32	1	1	4	1	3	11	2	#NULL!	3	1	9	2	1	1	1	1	2
544	1	3	2	2	1	1	3	1	2	#NULL!	1	1	2	3	1	3	3	3	3	#NULL!	3	2	1	2	3	1	2	3	2	2	2	29	2	1	2	2	2	7	2	#NULL!	2	1	4	2	1	1	2	2	2
545	2	3	2	2	1	2	2	1	2	2	2	7	1	3	1	5	3	3	1	2	3	3	1	3	2	1	3	1	2	2	2	50	1	1	4	1	4	4	2	#NULL!	6	4	3	2	2	5	1	2	2
546	2	2	1	2	2	2	4	1	4	3	1	3	1	3	3	1	3	3	1	1	1	3	1	2	3	3	3	1	2	2	2	24	2	2	1	2	2	9	2	#NULL!	1	1	6	1	1	1	1	2	2
547	2	1	1	1	2	1	1	0	1	1	1	1	3	3	1	2	3	3	3	#NULL!	3	2	3	1	2	3	3	3	2	1	2	32	1	1	1	1	3	2	2	#NULL!	3	1	2	1	1	1	2	2	2
548	2	1	1	2	2	2	3	1	3	1	2	2	1	2	1	4	3	3	3	3	2	2	1	3	2	3	3	1	3	2	2	28	2	1	1	2	2	9	2	#NULL!	2	1	6	1	2	2	1	2	2
549	2	1	1	1	1	1	2	1	2	2	2	2	2	3	1	2	3	3	1	2	3	2	1	3	3	3	3	3	2	2	1	35	1	1	1	1	3	7	2	#NULL!	3	2	4	1	2	2	2	2	2
550	1	1	1	1	1	1	1	0	1	1	2	7	1	3	1	3	3	3	3	#NULL!	2	2	3	3	3	1	1	3	2	2	2	29	1	2	3	4	2	13	2	#NULL!	2	1	7	1	2	5	1	2	2
551	2	3	2	1	2	1	2	1	1	2	2	1	2	3	1	3	3	3	1	1	2	2	1	3	2	1	3	3	2	1	1	28	2	2	3	2	2	1	2	#NULL!	2	1	1	2	2	1	2	2	2
552	2	3	1	1	1	1	2	1	2	#NULL!	3	2	1	3	3	4	3	3	1	2	3	3	1	3	3	3	2	1	2	1	1	32	1	1	1	4	2	13	1	2	3	2	7	1	2	2	1	2	2
553	2	1	1	2	1	2	3	1	3	#NULL!	3	7	1	3	3	5	3	2	1	2	3	3	1	2	3	1	2	3	3	2	1	30	2	2	2	2	2	2	2	#NULL!	2	1	2	1	2	5	1	2	2
554	2	3	2	2	2	2	2	1	2	1	2	1	2	3	1	2	3	3	3	#NULL!	1	2	1	3	2	1	1	3	2	2	2	50	1	1	1	1	4	7	1	6	6	#NULL!	4	2	2	1	2	2	2
555	2	2	1	2	2	1	1	0	1	1	2	7	1	2	1	5	1	3	2	#NULL!	1	2	3	3	2	1	1	2	2	2	#NULL!	32	1	1	1	1	4	14	2	#NULL!	3	2	9	1	2	5	1	2	1
556	2	3	1	2	2	1	2	1	2	2	2	4	1	3	1	3	3	3	1	1	3	2	1	3	2	1	1	3	3	2	2	31	1	1	2	1	4	8	2	#NULL!	3	1	5	1	2	1	1	2	2
557	2	1	1	1	1	1	1	0	1	2	2	7	1	2	1	3	3	3	1	2	3	2	1	1	2	1	1	1	2	2	1	28	2	2	1	1	3	11	2	#NULL!	2	1	9	1	2	5	1	2	2
558	2	1	2	1	2	1	4	0	4	2	1	1	2	3	1	4	3	3	1	3	3	2	1	2	3	3	3	1	2	1	1	29	1	2	1	4	2	1	2	#NULL!	2	1	1	2	1	1	2	2	2
559	2	1	1	1	2	2	2	1	1	2	1	1	1	1	1	4	3	3	3	#NULL!	2	2	2	1	3	3	3	3	1	1	1	28	2	2	2	2	2	7	2	#NULL!	2	2	4	1	1	1	1	1	2
560	2	1	2	2	2	2	1	1	3	1	1	1	2	1	1	4	1	3	3	#NULL!	1	2	1	2	1	1	1	3	2	2	3	30	2	1	2	2	1	2	2	#NULL!	2	2	2	2	1	1	2	1	1
561	2	1	1	2	1	1	4	1	1	2	3	1	2	3	#NULL!	2	3	1	3	3	2	3	3	1	2	3	1	1	2	1	2	36	2	1	4	2	2	1	1	2	4	1	1	1	2	1	2	2	2
562	2	1	2	1	2	2	3	1	3	2	1	5	3	3	1	1	2	3	2	3	2	3	1	2	3	3	3	3	#NULL!	1	1	53	2	1	2	2	2	2	1	9	7	#NULL!	2	2	1	3	2	2	2
563	2	3	2	1	2	1	2	1	2	2	3	1	1	3	1	3	3	3	3	#NULL!	3	2	1	3	3	3	3	3	2	1	1	31	1	2	3	1	3	1	2	#NULL!	3	1	1	2	2	1	1	2	2
564	2	1	1	1	1	1	1	0	1	1	2	7	1	3	1	3	3	3	2	#NULL!	1	2	3	3	2	1	1	2	3	1	1	29	2	1	1	2	2	2	2	#NULL!	2	1	2	1	2	5	1	2	2
565	2	3	2	1	2	1	2	1	2	2	2	1	2	3	3	4	3	3	1	2	3	3	3	3	3	3	3	1	2	2	2	32	2	1	1	1	3	1	2	#NULL!	3	1	1	2	2	1	2	2	2
565	2	3	2	2	1	2	3	1	3	3	1	1	2	1	2	3	2	2	1	3	1	3	1	3	3	3	3	1	2	1	1	28	1	2	3	4	2	13	2	#NULL!	2	1	7	2	1	1	2	1	2
567	2	1	1	1	1	1	2	1	2	2	2	7	2	3	3	4	3	3	3	#NULL!	3	3	3	3	2	1	1	1	2	2	2	33	1	1	2	4	2	1	2	#NULL!	3	2	1	1	2	5	2	2	2
568	2	1	1	1	1	1	1	1	2	2	2	2	1	3	1	2	3	3	1	2	3	2	1	3	3	1	3	1	2	2	1	29	1	2	3	4	2	1	2	#NULL!	2	1	1	1	2	2	1	2	2
569	2	1	1	1	1	1	2	1	2	1	2	#NULL!	2	2	1	3	3	3	3	#NULL!	2	2	3	3	3	3	3	3	1	1	1	28	2	2	3	2	2	1	2	#NULL!	2	1	1	1	2	#NULL!	2	2	2
570	2	3	2	2	2	2	1	0	1	1	2	1	2	2	1	3	1	1	2	#NULL!	1	2	2	1	2	1	1	2	2	2	2	27	2	1	3	2	2	7	2	#NULL!	2	1	4	2	2	1	2	2	1
571	2	3	2	2	2	2	2	1	2	1	2	2	3	1	1	3	2	2	2	#NULL!	2	3	1	3	3	1	3	3	2	2	1	26	1	2	1	5	2	14	2	#NULL!	2	1	9	2	2	2	2	1	2
572	2	2	2	2	2	1	2	0	1	2	2	1	1	2	1	3	2	2	3	#NULL!	2	2	2	2	2	1	3	2	1	2	1	42	1	1	1	1	4	14	1	2	5	2	9	2	2	1	1	2	2
573	2	2	2	2	2	2	1	1	1	2	1	1	1	1	1	4	3	3	3	3	3	1	2	3	3	1	3	3	1	1	1	31	2	1	2	1	4	3	2	#NULL!	3	1	2	2	1	1	1	1	2
574	2	3	2	2	2	1	2	1	2	1	3	1	2	3	3	2	3	3	1	2	3	2	1	3	3	3	3	1	2	2	1	25	2	2	2	2	2	3	2	#NULL!	1	1	2	2	2	1	2	2	2
575	2	2	2	2	2	2	3	1	3	3	1	7	2	1	2	5	2	2	1	3	1	1	1	2	3	3	2	1	2	2	2	30	1	1	1	4	2	13	2	#NULL!	2	1	7	2	1	5	2	1	2
576	2	1	1	2	1	1	4	1	4	3	1	5	1	3	2	3	2	2	1	3	1	1	#NULL!	2	1	2	2	1	2	2	2	31	1	2	4	5	2	9	2	#NULL!	3	1	6	1	1	3	1	2	2
577	1	2	2	2	2	2	2	1	1	2	1	2	2	3	1	1	3	3	3	#NULL!	1	3	3	3	2	1	1	3	2	1	1	29	1	2	1	6	2	12	2	#NULL!	2	1	8	2	1	2	2	2	2
578	2	3	2	2	2	2	4	1	2	3	1	6	1	3	2	1	3	2	2	3	1	1	3	3	1	3	2	1	2	2	2	45	1	1	2	5	5	14	2	#NULL!	5	2	9	2	1	4	1	2	2
579	2	1	1	2	2	1	1	0	1	2	1	2	1	1	1	3	3	3	1	2	1	2	3	1	#NULL!	1	3	1	1	1	1	31	2	1	1	2	2	9	2	#NULL!	3	1	6	1	1	2	1	1	2
580	2	2	2	2	2	2	2	1	2	2	2	1	1	3	1	3	3	3	3	#NULL!	3	3	3	3	3	3	3	3	2	2	2	28	1	2	1	5	2	14	2	#NULL!	2	1	9	2	2	1	1	2	2
581	2	3	2	2	2	1	1	1	1	1	2	7	2	2	1	5	3	1	2	2	3	2	3	3	3	1	1	1	3	2	2	33	1	1	1	6	5	12	2	#NULL!	3	2	8	2	2	5	2	2	2
582	2	2	1	2	1	2	3	1	3	#NULL!	1	1	2	3	3	4	2	2	3	#NULL!	1	1	1	2	2	3	2	3	2	2	2	29	2	1	1	6	2	12	2	#NULL!	2	1	8	1	1	1	2	2	2
583	2	1	2	2	1	2	1	0	2	2	1	7	2	3	3	5	3	3	3	#NULL!	3	3	3	3	2	1	1	3	2	2	2	30	1	2	3	6	2	12	1	2	2	1	8	2	1	5	2	2	2
584	2	2	2	2	2	2	1	0	1	1	1	1	1	2	1	3	1	1	2	#NULL!	1	2	2	1	2	1	1	2	3	3	1	52	1	1	1	6	2	12	2	#NULL!	7	3	8	2	1	1	1	2	1
585	2	1	1	2	1	1	2	1	2	2	2	2	2	2	3	3	3	3	3	#NULL!	3	3	1	3	2	3	3	3	2	2	2	33	1	1	2	6	5	12	2	#NULL!	3	2	8	1	2	2	2	2	2
586	2	1	1	2	2	2	3	1	3	3	1	2	2	1	2	4	2	2	1	3	1	1	1	2	2	3	2	1	2	2	2	29	2	2	3	6	2	12	2	#NULL!	2	1	8	1	1	2	2	1	2
586	2	2	2	2	2	2	2	1	2	2	2	1	1	3	1	2	3	3	3	#NULL!	3	2	3	3	3	3	3	3	2	2	1	32	2	1	2	6	2	12	2	#NULL!	3	1	8	2	2	1	1	2	2
588	2	3	2	2	1	1	1	1	1	1	2	1	2	2	1	3	3	3	1	1	2	2	1	3	2	1	1	3	1	1	1	28	2	2	3	6	1	12	2	#NULL!	2	1	8	2	2	1	2	2	2
589	2	2	2	2	2	2	2	1	2	2	2	2	2	3	3	4	3	3	3	#NULL!	3	3	3	3	3	3	3	3	2	2	1	40	1	1	1	6	5	12	1	1	4	3	8	2	2	2	2	2	2
590	2	2	2	2	1	1	1	0	1	1	1	1	1	3	1	3	3	3	1	1	1	2	3	3	3	1	1	3	2	2	2	34	1	2	1	6	2	12	2	#NULL!	3	2	8	2	1	1	1	2	2
591	2	3	1	2	2	2	1	1	2	2	2	1	2	3	1	4	3	3	2	#NULL!	3	2	2	3	2	1	1	3	2	2	1	27	1	2	1	7	2	14	2	#NULL!	2	1	9	1	2	1	2	2	2
592	2	3	2	2	2	2	3	1	3	#NULL!	1	7	2	3	2	5	2	2	3	#NULL!	1	1	2	2	3	3	2	3	2	2	2	29	1	2	1	7	2	14	2	#NULL!	2	1	9	2	1	5	2	2	2
593	2	1	1	1	1	1	1	0	1	1	1	2	1	3	1	4	3	3	1	1	1	2	1	3	3	1	1	3	2	1	1	34	1	1	1	1	3	1	2	#NULL!	3	1	1	1	1	2	1	2	2
594	2	1	1	1	2	1	2	1	2	2	2	7	2	3	1	3	3	3	1	2	3	3	3	3	3	3	3	1	1	1	1	28	2	1	1	1	3	1	2	#NULL!	2	1	1	1	2	5	2	2	2
595	2	3	2	2	2	1	3	1	3	#NULL!	1	1	2	3	3	1	2	2	3	#NULL!	1	1	1	2	2	3	2	3	3	3	3	51	1	1	2	4	2	13	2	#NULL!	7	4	7	2	1	1	2	2	2
596	2	3	1	2	2	2	2	1	2	2	2	1	2	3	3	4	3	3	3	#NULL!	3	3	3	3	3	3	3	3	2	2	1	31	1	2	1	7	2	14	2	#NULL!	3	1	9	1	2	1	2	2	2
597	2	1	1	1	1	1	1	0	1	1	2	7	1	2	1	5	1	3	1	1	1	2	2	1	2	1	1	2	3	1	1	34	1	1	1	1	3	1	2	#NULL!	3	2	1	1	2	5	1	2	1
598	2	3	2	2	2	2	2	1	1	1	3	1	2	3	1	4	3	3	1	2	3	3	1	3	3	1	1	1	2	2	1	28	2	2	3	7	2	14	2	#NULL!	2	1	9	2	2	1	2	2	2
599	2	1	1	1	1	1	3	1	3	#NULL!	1	1	2	3	3	4	2	2	1	2	1	1	1	2	3	3	3	1	2	2	2	29	1	2	1	4	2	13	2	#NULL!	2	1	7	1	1	1	2	2	2
600	2	3	2	2	2	2	1	0	1	1	3	7	1	2	1	3	3	3	2	#NULL!	2	2	3	3	2	1	1	2	2	1	1	44	1	1	1	1	3	2	2	#NULL!	5	3	2	2	2	5	1	2	2
601	2	1	1	1	1	1	1	0	1	2	2	2	1	2	1	3	1	1	1	1	1	2	1	3	2	1	1	1	1	2	2	30	2	1	3	5	5	9	2	#NULL!	2	2	6	1	2	2	1	2	1
602	2	2	2	2	2	2	2	1	2	1	3	3	1	3	1	3	3	2	1	1	2	3	1	3	2	1	3	1	1	1	2	33	2	1	1	2	2	2	2	#NULL!	3	2	2	2	2	1	1	2	2
603	2	2	2	2	2	2	3	1	4	3	1	2	2	1	2	4	2	2	1	3	1	1	1	2	2	2	2	1	1	1	1	32	2	1	3	2	2	2	2	#NULL!	3	2	2	2	1	2	2	1	2
604	2	2	2	2	2	1	1	0	1	1	3	2	1	3	3	3	3	3	1	3	1	2	1	3	2	3	1	1	1	1	1	30	2	1	2	5	2	2	2	#NULL!	2	2	2	2	2	2	1	2	2
605	2	1	1	1	1	2	1	0	1	2	3	2	1	3	1	3	3	3	1	3	2	2	1	1	2	3	3	1	1	1	1	42	2	1	2	1	4	2	2	#NULL!	5	1	2	1	2	2	1	2	2
606	2	1	1	1	1	2	1	1	2	2	1	1	1	3	1	2	1	1	1	1	2	1	3	1	2	1	1	3	1	1	1	40	2	1	2	1	4	7	2	#NULL!	4	2	4	1	1	1	1	2	1
607	2	3	1	2	1	1	1	0	2	2	2	7	1	3	1	3	3	3	3	#NULL!	3	2	3	3	2	1	1	3	1	1	1	35	2	1	1	1	4	14	2	#NULL!	3	1	9	1	2	5	1	2	2
608	2	3	2	2	2	2	2	1	2	2	2	7	1	2	1	3	3	3	1	1	3	3	3	3	3	3	3	1	2	2	2	32	2	1	1	1	4	14	2	#NULL!	3	1	9	2	2	5	1	2	2
609	2	2	2	2	2	1	2	1	2	#NULL!	2	1	1	3	1	4	3	3	3	#NULL!	2	2	3	3	3	1	3	3	2	2	2	33	2	1	3	1	4	14	1	2	3	1	9	2	2	1	1	2	2
610	2	3	2	2	2	2	1	0	1	1	2	7	1	2	1	3	3	3	2	#NULL!	2	2	3	3	2	1	1	3	2	2	2	45	1	1	2	1	4	8	2	#NULL!	5	2	5	2	2	5	1	2	2
611	2	2	2	2	2	2	2	1	2	2	3	1	2	3	1	4	3	3	1	2	3	3	1	3	2	1	1	1	2	1	1	28	2	2	2	3	2	8	2	#NULL!	2	1	5	2	2	1	2	2	2
612	1	2	2	1	2	2	1	0	2	3	3	1	1	2	3	2	3	3	3	#NULL!	3	2	3	1	3	3	3	1	2	2	1	31	1	2	1	4	2	1	2	#NULL!	3	2	1	2	2	1	1	2	2
613	1	1	1	1	2	1	1	0	2	1	1	1	1	3	1	4	3	2	1	3	2	1	1	2	3	1	3	1	2	2	2	29	1	1	3	4	1	13	2	#NULL!	2	2	7	1	1	1	1	2	2
614	1	1	1	1	1	2	5	1	3	#NULL!	1	1	2	1	3	4	3	2	1	1	2	1	1	2	3	1	3	3	2	2	3	38	1	1	1	4	2	13	2	#NULL!	4	2	7	1	1	1	2	1	2
[truncated: 15 more columns]
